# Supplementary material for: Rubrene endoperoxide acetone monosolvate
Source: Acta Crystallogr Sect E Struct Rep Online. 2012 Mar 10;68(Pt 4):o995–6. doi: 10.1107/S1600536812008835 (PMC3343964; doi:10.1107/S1600536812008835)
Supplement: Supplementary file 1 [file e-68-0o995-sup1.cif]

##############################################################################
#                                                                            #
# This CIF contains the data in a paper accepted for publication in          #
# Acta Crystallographica Section E. It conforms to the requirements of       #
# Notes for Authors for Acta Crystallographica Section E, and has been       #
# peer reviewed under the auspices of the IUCr Commission on Journals.       #
#                                                                            #
# Full details of the Crystallographic Information File format               #
# are given in the paper "The Crystallographic Information File (CIF):       #
# a New Standard Archive File for Crystallography" by S. R. Hall, F. H.      #
# Allen and I. D. Brown [Acta Cryst. (1991), A47, 655-685].                  #
#                                                                            #
# The current version of the core CIF dictionary is obtainable from          #
# ftp://ftp.iucr.org/pub/cif_core.dic.                                       #
#                                                                            #
# Software is freely available for graphical display of the structure(s)     #
# in this CIF. For information consult the CIF software page                 #
# http://www.iucr.org/resources/cif/software.                                #
#                                                                            #
# This file may be used for bona fide research purposes within the           #
# scientific community so long as proper attribution is given to the journal # 
# article from which it was obtained.                                        #
#                                                                            #
##############################################################################
data_global
_audit_creation_method     SHELXL-97
_journal_date_recd_electronic     2012-02-18
_journal_date_accepted     2012-02-28
_journal_name_full     'Acta Crystallographica, Section E'
_journal_year     2012
_journal_volume     68
_journal_issue      4
_journal_page_first     o995
_journal_page_last     o996
_journal_paper_category     QO
_journal_paper_doi     10.1107/S1600536812008835
_journal_coeditor_code     IS5077
_publ_contact_author_name     'Prof Akira Uchida'
_publ_contact_author_address
;
Department of Biomolecular Science
Faculty of Science
Toho University
Miyama 2-2-1
Funabashi
Chiba 274-8510
Japan
;
_publ_contact_author_email     auchida@biomol.sci.toho-u.ac.jp
_publ_contact_author_fax     '+8147-472-7601'
_publ_contact_author_phone     '+8147-472-7609'
_publ_section_title
;
Rubrene endoperoxide acetone monosolvate
;
loop_
    _publ_author_name
    _publ_author_footnote
    _publ_author_address
    'Shinashi, Kiyoaki' ?
;
Department of Law
Faculty of Law
Chuogakuin University
Kujike 451
Abiko
Chiba 270-1196
Japan
;
    'Uchida, Akira' ?
;
Department of Biomolecular Science
Faculty of Science
Toho University
2-2-1 Miyama
Funabashi
Chiba 274-8510
Japan
;
data_I
_chemical_name_systematic
;
1,3,10,12-tetraphenyl-19,20-
dioxapentacyclo[10.6.2.0^2,11^.0^4,9^.0^13,18^]icosa-
2(11),3,5,7,9,13,15,17-octaene acetone monosolvate
;
_chemical_name_common
;
Rubrene endoperoxide acetone monosolvate
;
_chemical_formula_moiety     'C42 H28 O2, C3 H6 O'
_chemical_formula_sum     'C45 H34 O3'
_chemical_formula_iupac     'C42 H28 O2, C3 H6 O'
_chemical_formula_weight     622.72
_chemical_melting_point     ?
_symmetry_cell_setting     monoclinic
_symmetry_space_group_name_H-M     'P 21/c'
_symmetry_space_group_name_Hall     '-P 2ybc'
loop_
    _symmetry_equiv_pos_as_xyz
    'x, y, z'
    '-x, y+1/2, -z+1/2'
    '-x, -y, -z'
    'x, -y+1/2, z+1/2'
_cell_length_a     11.1592(6)
_cell_length_b     21.2248(11)
_cell_length_c     13.6121(7)
_cell_angle_alpha     90.00
_cell_angle_beta     103.1130(10)
_cell_angle_gamma     90.00
_cell_volume     3140.0(3)
_cell_formula_units_Z     4
_cell_measurement_reflns_used     3033
_cell_measurement_theta_min     2.3
_cell_measurement_theta_max     26.7
_cell_measurement_temperature     90.0(10)
_exptl_crystal_description     plate
_exptl_crystal_colour     colourless
_exptl_crystal_size_max     0.15
_exptl_crystal_size_mid     0.07
_exptl_crystal_size_min     0.05
_exptl_crystal_density_diffrn     1.317
_exptl_crystal_density_meas     ?
_exptl_crystal_density_method     'not measured'
_exptl_crystal_F_000     1312
_exptl_absorpt_coefficient_mu     0.081
_exptl_absorpt_correction_type     multi-scan
_exptl_absorpt_process_details     '(SADABS; Sheldrick, 1996)'
_exptl_absorpt_correction_T_min     0.9879
_exptl_absorpt_correction_T_max     0.9960
_exptl_special_details     ?
_diffrn_ambient_temperature     90.0(10)
_diffrn_radiation_type     MoK\a
_diffrn_radiation_wavelength     0.71073
_diffrn_radiation_source     'fine-focus sealed tube'
_diffrn_radiation_monochromator     graphite
_diffrn_measurement_device_type
;
Bruker APEXII CCD area-detector
;
_diffrn_measurement_method     '\f and \w scans'
_diffrn_detector_area_resol_mean     8.366
_diffrn_reflns_number     20867
_diffrn_reflns_av_R_equivalents     0.0457
_diffrn_reflns_av_sigmaI/netI     0.0563
_diffrn_reflns_theta_min     1.81
_diffrn_reflns_theta_max     28.14
_diffrn_reflns_theta_full     28.14
_diffrn_measured_fraction_theta_max     0.996
_diffrn_measured_fraction_theta_full     0.996
_diffrn_reflns_limit_h_min     -14
_diffrn_reflns_limit_h_max     11
_diffrn_reflns_limit_k_min     -28
_diffrn_reflns_limit_k_max     23
_diffrn_reflns_limit_l_min     -17
_diffrn_reflns_limit_l_max     18
_diffrn_standards_number     ?
_diffrn_standards_interval_count     ?
_diffrn_standards_interval_time     ?
_diffrn_standards_decay_%     0
_refine_special_details
;
Refinement of <i>F</i>^2^ against ALL reflections. The weighted <i>R</i>-factor
<i>wR</i> and goodness of fit <i>S</i> are based on <i>F</i>^2^, conventional
<i>R</i>-factors <i>R</i> are based on <i>F</i>, with <i>F</i> set to zero for
negative <i>F</i>^2^. The threshold expression of <i>F</i>^2^ >
\s(<i>F</i>^2^) is used only for calculating <i>R</i>-factors(gt) <i>etc</i>.
and is not relevant to the choice of reflections for refinement.
<i>R</i>-factors based on <i>F</i>^2^ are statistically about twice as large
as those based on <i>F</i>, and <i>R</i>- factors based on ALL data will be
even larger.
;
_reflns_number_total     7642
_reflns_number_gt     5257
_reflns_threshold_expression     I>2sigma(I)
_refine_ls_structure_factor_coef     Fsqd
_refine_ls_matrix_type     full
_refine_ls_R_factor_all     0.0798
_refine_ls_R_factor_gt     0.0491
_refine_ls_wR_factor_gt     0.1048
_refine_ls_wR_factor_ref     0.1192
_refine_ls_goodness_of_fit_ref     1.033
_refine_ls_restrained_S_all     1.033
_refine_ls_number_reflns     7642
_refine_ls_number_parameters     435
_refine_ls_number_restraints     0
_refine_ls_hydrogen_treatment     constr
_refine_ls_weighting_scheme     calc
_refine_ls_weighting_details
              'w=1/[\s^2^(Fo^2^)+(0.0487P)^2^+0.4529P] where P=(Fo^2^+2Fc^2^)/3'
_atom_sites_solution_hydrogens     geom
_atom_sites_solution_primary     direct
_atom_sites_solution_secondary     difmap
_refine_ls_shift/su_max     0.001
_refine_ls_shift/su_mean     0.000
_refine_diff_density_max     0.386
_refine_diff_density_min     -0.286
loop_
    _atom_type_symbol
    _atom_type_description
    _atom_type_scat_dispersion_real
    _atom_type_scat_dispersion_imag
    _atom_type_scat_source
    'C' 'C' 0.0033 0.0016
                         'International Tables Vol C Tables 4.2.6.8 and 6.1.1.4'
    'H' 'H' 0.0000 0.0000
                         'International Tables Vol C Tables 4.2.6.8 and 6.1.1.4'
    'O' 'O' 0.0106 0.0060
                         'International Tables Vol C Tables 4.2.6.8 and 6.1.1.4'
_computing_data_collection     'APEX2 (Bruker, 2007)'
_computing_cell_refinement     'SAINT-Plus (Bruker, 2007)'
_computing_data_reduction     'SAINT-Plus (Bruker, 2007)'
_computing_structure_solution     'SHELXS97 (Sheldrick, 2008)'
_computing_structure_refinement     'SHELXL97 (Sheldrick, 2008)'
_computing_molecular_graphics
;
PLATON (Spek, 2009) and ORTEPIII (Burnett & Johnson, 1996)
;
_computing_publication_material
;
SHELXL97 (Sheldrick, 2008) and PLATON (Spek, 2009)
;
loop_
    _atom_site_type_symbol
    _atom_site_label
    _atom_site_fract_x
    _atom_site_fract_y
    _atom_site_fract_z
    _atom_site_U_iso_or_equiv
    _atom_site_adp_type
    _atom_site_calc_flag
    _atom_site_refinement_flags
    _atom_site_occupancy
    _atom_site_symmetry_multiplicity
    _atom_site_disorder_assembly
    _atom_site_disorder_group
    O O1 0.18118(10) 0.61054(5) 0.17937(8) 0.0153(2) Uani d . 1 1 . .
    O O2 0.08624(10) 0.61524(5) 0.23817(8) 0.0159(2) Uani d . 1 1 . .
    O O3 0.56171(15) 0.92967(6) 0.04751(10) 0.0425(4) Uani d . 1 1 . .
    C C1 0.00522(15) 0.57338(7) -0.06128(11) 0.0157(3) Uani d . 1 1 . .
    H H1 0.0677 0.5707 -0.0983 0.019 Uiso calc R 1 1 . .
    C C2 -0.10563(15) 0.54225(7) -0.09559(12) 0.0172(3) Uani d . 1 1 . .
    H H2 -0.1206 0.5200 -0.1578 0.021 Uiso calc R 1 1 . .
    C C3 -0.19435(15) 0.54349(7) -0.03941(12) 0.0179(3) Uani d . 1 1 . .
    H H3 -0.2699 0.5219 -0.0630 0.021 Uiso calc R 1 1 . .
    C C4 -0.17376(15) 0.57614(7) 0.05126(12) 0.0161(3) Uani d . 1 1 . .
    H H4 -0.2333 0.5752 0.0912 0.019 Uiso calc R 1 1 . .
    C C5 0.00268(15) 0.88782(7) 0.19322(12) 0.0174(3) Uani d . 1 1 . .
    H H5 -0.0624 0.8908 0.2274 0.021 Uiso calc R 1 1 . .
    C C6 0.06089(16) 0.94148(7) 0.17353(12) 0.0201(4) Uani d . 1 1 . .
    H H6 0.0358 0.9812 0.1939 0.024 Uiso calc R 1 1 . .
    C C7 0.15725(16) 0.93803(7) 0.12347(12) 0.0219(4) Uani d . 1 1 . .
    H H7 0.1977 0.9754 0.1103 0.026 Uiso calc R 1 1 . .
    C C8 0.19347(15) 0.88095(7) 0.09338(12) 0.0187(3) Uani d . 1 1 . .
    H H8 0.2592 0.8792 0.0597 0.022 Uiso calc R 1 1 . .
    C C9 0.14375(14) 0.64156(7) 0.07997(11) 0.0139(3) Uani d . 1 1 . .
    C C10 -0.02556(14) 0.64712(7) 0.18133(11) 0.0132(3) Uani d . 1 1 . .
    C C11 0.17197(14) 0.76393(7) 0.08028(11) 0.0141(3) Uani d . 1 1 . .
    C C12 -0.02111(14) 0.77070(7) 0.18730(11) 0.0135(3) Uani d . 1 1 . .
    C C13 0.02509(14) 0.60853(7) 0.02736(11) 0.0128(3) Uani d . 1 1 . .
    C C14 -0.06515(14) 0.61037(6) 0.08337(11) 0.0135(3) Uani d . 1 1 . .
    C C15 0.11456(14) 0.70993(7) 0.10355(11) 0.0131(3) Uani d . 1 1 . .
    C C16 0.01819(14) 0.71332(7) 0.15861(11) 0.0131(3) Uani d . 1 1 . .
    C C17 0.13408(14) 0.82406(7) 0.11186(11) 0.0146(3) Uani d . 1 1 . .
    C C18 0.03779(14) 0.82748(7) 0.16346(11) 0.0145(3) Uani d . 1 1 . .
    C C19 0.25208(14) 0.62739(7) 0.03296(12) 0.0146(3) Uani d . 1 1 . .
    C C20 0.35961(15) 0.60032(7) 0.08973(13) 0.0179(3) Uani d . 1 1 . .
    H H20 0.3679 0.5935 0.1599 0.021 Uiso calc R 1 1 . .
    C C21 0.45484(16) 0.58325(7) 0.04452(14) 0.0230(4) Uani d . 1 1 . .
    H H21 0.5275 0.5646 0.0839 0.028 Uiso calc R 1 1 . .
    C C22 0.44413(16) 0.59327(8) -0.05728(14) 0.0254(4) Uani d . 1 1 . .
    H H22 0.5084 0.5807 -0.0884 0.030 Uiso calc R 1 1 . .
    C C23 0.33927(16) 0.62178(8) -0.11395(13) 0.0226(4) Uani d . 1 1 . .
    H H23 0.3327 0.6299 -0.1836 0.027 Uiso calc R 1 1 . .
    C C24 0.24402(15) 0.63844(7) -0.06923(12) 0.0176(3) Uani d . 1 1 . .
    H H24 0.1722 0.6577 -0.1088 0.021 Uiso calc R 1 1 . .
    C C25 -0.11396(15) 0.64040(7) 0.25125(11) 0.0150(3) Uani d . 1 1 . .
    C C26 -0.23815(15) 0.65513(7) 0.21634(12) 0.0163(3) Uani d . 1 1 . .
    H H26 -0.2665 0.6708 0.1497 0.020 Uiso calc R 1 1 . .
    C C27 -0.32065(15) 0.64729(7) 0.27750(12) 0.0204(4) Uani d . 1 1 . .
    H H27 -0.4051 0.6572 0.2525 0.024 Uiso calc R 1 1 . .
    C C28 -0.28005(16) 0.62495(7) 0.37559(13) 0.0220(4) Uani d . 1 1 . .
    H H28 -0.3364 0.6196 0.4178 0.026 Uiso calc R 1 1 . .
    C C29 -0.15715(16) 0.61064(7) 0.41095(13) 0.0208(4) Uani d . 1 1 . .
    H H29 -0.1289 0.5957 0.4780 0.025 Uiso calc R 1 1 . .
    C C30 -0.07414(15) 0.61793(7) 0.34927(12) 0.0173(3) Uani d . 1 1 . .
    H H30 0.0101 0.6075 0.3742 0.021 Uiso calc R 1 1 . .
    C C31 0.27087(14) 0.76655(7) 0.02205(12) 0.0147(3) Uani d . 1 1 . .
    C C32 0.39281(14) 0.75275(7) 0.06683(12) 0.0167(3) Uani d . 1 1 . .
    H H32 0.4146 0.7399 0.1354 0.020 Uiso calc R 1 1 . .
    C C33 0.48295(15) 0.75768(7) 0.01173(13) 0.0208(4) Uani d . 1 1 . .
    H H33 0.5658 0.7473 0.0424 0.025 Uiso calc R 1 1 . .
    C C34 0.45275(16) 0.77769(7) -0.08750(13) 0.0218(4) Uani d . 1 1 . .
    H H34 0.5146 0.7806 -0.1251 0.026 Uiso calc R 1 1 . .
    C C35 0.33226(16) 0.79350(7) -0.13213(13) 0.0207(4) Uani d . 1 1 . .
    H H35 0.3116 0.8081 -0.1999 0.025 Uiso calc R 1 1 . .
    C C36 0.24205(15) 0.78793(7) -0.07754(12) 0.0174(3) Uani d . 1 1 . .
    H H36 0.1595 0.7988 -0.1083 0.021 Uiso calc R 1 1 . .
    C C37 -0.12262(14) 0.78122(7) 0.24124(11) 0.0144(3) Uani d . 1 1 . .
    C C38 -0.23453(15) 0.80595(7) 0.18777(12) 0.0178(3) Uani d . 1 1 . .
    H H38 -0.2470 0.8129 0.1172 0.021 Uiso calc R 1 1 . .
    C C39 -0.32743(15) 0.82053(7) 0.23616(13) 0.0217(4) Uani d . 1 1 . .
    H H39 -0.4033 0.8370 0.1988 0.026 Uiso calc R 1 1 . .
    C C40 -0.30963(16) 0.81102(7) 0.33911(14) 0.0224(4) Uani d . 1 1 . .
    H H40 -0.3733 0.8210 0.3725 0.027 Uiso calc R 1 1 . .
    C C41 -0.19894(16) 0.78702(7) 0.39326(13) 0.0205(4) Uani d . 1 1 . .
    H H41 -0.1871 0.7802 0.4638 0.025 Uiso calc R 1 1 . .
    C C42 -0.10512(15) 0.77285(7) 0.34508(12) 0.0159(3) Uani d . 1 1 . .
    H H42 -0.0287 0.7574 0.3831 0.019 Uiso calc R 1 1 . .
    C C43 0.59016(18) 0.97168(8) 0.10896(13) 0.0279(4) Uani d . 1 1 . .
    C C44 0.5198(2) 0.98239(9) 0.18860(15) 0.0382(5) Uani d . 1 1 . .
    H H44A 0.4545 0.9507 0.1822 0.057 Uiso calc R 1 1 . .
    H H44B 0.4831 1.0246 0.1806 0.057 Uiso calc R 1 1 . .
    H H44C 0.5755 0.9789 0.2553 0.057 Uiso calc R 1 1 . .
    C C45 0.6960(2) 1.01456(11) 0.10861(17) 0.0483(6) Uani d . 1 1 . .
    H H45A 0.7428 0.9987 0.0610 0.072 Uiso calc R 1 1 . .
    H H45B 0.7495 1.0162 0.1764 0.072 Uiso calc R 1 1 . .
    H H45C 0.6651 1.0569 0.0882 0.072 Uiso calc R 1 1 . .
loop_
    _atom_site_aniso_label
    _atom_site_aniso_U_11
    _atom_site_aniso_U_22
    _atom_site_aniso_U_33
    _atom_site_aniso_U_12
    _atom_site_aniso_U_13
    _atom_site_aniso_U_23
    O1 0.0139(6) 0.0193(6) 0.0138(5) 0.0032(4) 0.0054(5) 0.0022(4)
    O2 0.0144(6) 0.0206(6) 0.0140(5) 0.0026(4) 0.0060(5) 0.0033(4)
    O3 0.0684(11) 0.0293(7) 0.0296(8) 0.0031(7) 0.0111(8) -0.0067(6)
    C1 0.0177(8) 0.0144(7) 0.0154(8) 0.0020(6) 0.0049(7) 0.0025(6)
    C2 0.0223(9) 0.0141(7) 0.0136(8) 0.0013(6) 0.0004(7) -0.0003(6)
    C3 0.0161(8) 0.0135(7) 0.0223(8) -0.0017(6) 0.0006(7) 0.0006(6)
    C4 0.0152(8) 0.0138(7) 0.0194(8) 0.0001(6) 0.0042(7) 0.0005(6)
    C5 0.0206(8) 0.0174(8) 0.0141(8) 0.0005(6) 0.0039(7) -0.0003(6)
    C6 0.0268(9) 0.0138(8) 0.0197(8) -0.0006(7) 0.0054(7) -0.0019(6)
    C7 0.0292(10) 0.0134(8) 0.0248(9) -0.0050(7) 0.0093(8) 0.0004(6)
    C8 0.0217(9) 0.0179(8) 0.0184(8) -0.0028(7) 0.0083(7) 0.0009(6)
    C9 0.0150(8) 0.0149(7) 0.0120(7) 0.0001(6) 0.0031(6) 0.0007(6)
    C10 0.0120(7) 0.0120(7) 0.0150(8) 0.0007(6) 0.0021(6) 0.0009(6)
    C11 0.0130(8) 0.0167(7) 0.0120(7) 0.0001(6) 0.0014(6) 0.0006(6)
    C12 0.0137(8) 0.0154(7) 0.0103(7) 0.0004(6) 0.0004(6) 0.0001(6)
    C13 0.0135(8) 0.0100(7) 0.0139(8) 0.0018(6) 0.0009(6) 0.0029(6)
    C14 0.0164(8) 0.0088(7) 0.0149(8) 0.0017(6) 0.0029(6) 0.0014(6)
    C15 0.0130(7) 0.0140(7) 0.0111(7) 0.0006(6) 0.0004(6) -0.0002(6)
    C16 0.0130(8) 0.0153(7) 0.0106(7) -0.0013(6) 0.0017(6) 0.0013(6)
    C17 0.0166(8) 0.0151(7) 0.0115(7) -0.0011(6) 0.0022(6) -0.0003(6)
    C18 0.0163(8) 0.0151(7) 0.0112(7) -0.0003(6) 0.0015(6) -0.0005(6)
    C19 0.0154(8) 0.0103(7) 0.0184(8) -0.0014(6) 0.0041(7) -0.0033(6)
    C20 0.0169(8) 0.0150(8) 0.0220(9) -0.0016(6) 0.0049(7) -0.0002(6)
    C21 0.0176(9) 0.0169(8) 0.0356(10) 0.0006(7) 0.0085(8) 0.0003(7)
    C22 0.0228(9) 0.0191(8) 0.0389(11) -0.0024(7) 0.0167(9) -0.0066(7)
    C23 0.0259(10) 0.0213(8) 0.0235(9) -0.0069(7) 0.0117(8) -0.0048(7)
    C24 0.0177(8) 0.0163(8) 0.0189(8) -0.0026(6) 0.0044(7) -0.0037(6)
    C25 0.0191(8) 0.0100(7) 0.0172(8) -0.0025(6) 0.0067(7) -0.0024(6)
    C26 0.0190(8) 0.0130(7) 0.0176(8) -0.0034(6) 0.0054(7) -0.0013(6)
    C27 0.0180(9) 0.0184(8) 0.0261(9) -0.0034(7) 0.0076(7) -0.0050(7)
    C28 0.0276(10) 0.0185(8) 0.0244(9) -0.0049(7) 0.0155(8) -0.0045(7)
    C29 0.0302(10) 0.0152(8) 0.0191(9) -0.0031(7) 0.0101(8) 0.0001(6)
    C30 0.0200(9) 0.0140(7) 0.0186(8) -0.0008(6) 0.0058(7) 0.0000(6)
    C31 0.0163(8) 0.0107(7) 0.0178(8) -0.0022(6) 0.0051(7) -0.0012(6)
    C32 0.0172(8) 0.0164(8) 0.0157(8) -0.0027(6) 0.0024(7) -0.0003(6)
    C33 0.0139(8) 0.0184(8) 0.0297(10) -0.0003(6) 0.0041(7) 0.0003(7)
    C34 0.0225(9) 0.0187(8) 0.0286(10) 0.0000(7) 0.0150(8) 0.0030(7)
    C35 0.0262(9) 0.0192(8) 0.0189(8) 0.0023(7) 0.0095(7) 0.0042(6)
    C36 0.0168(8) 0.0165(8) 0.0185(8) 0.0008(6) 0.0029(7) 0.0020(6)
    C37 0.0167(8) 0.0100(7) 0.0175(8) -0.0012(6) 0.0057(7) -0.0020(6)
    C38 0.0176(8) 0.0159(8) 0.0191(8) -0.0018(6) 0.0026(7) 0.0012(6)
    C39 0.0154(8) 0.0149(8) 0.0353(10) 0.0012(6) 0.0067(8) -0.0004(7)
    C40 0.0219(9) 0.0171(8) 0.0327(10) -0.0037(7) 0.0155(8) -0.0068(7)
    C41 0.0271(9) 0.0167(8) 0.0200(9) -0.0066(7) 0.0102(7) -0.0040(6)
    C42 0.0177(8) 0.0124(7) 0.0175(8) -0.0029(6) 0.0037(7) -0.0023(6)
    C43 0.0367(11) 0.0251(9) 0.0203(9) 0.0068(8) 0.0032(8) 0.0025(7)
    C44 0.0422(13) 0.0383(11) 0.0361(11) 0.0029(9) 0.0129(10) -0.0065(9)
    C45 0.0463(14) 0.0614(15) 0.0359(12) -0.0137(11) 0.0068(11) 0.0054(11)
_geom_special_details
;
All e.s.d.'s (except the e.s.d. in the dihedral angle between two l.s. planes)
are estimated using the full covariance matrix. The cell e.s.d.'s are taken
into account individually in the estimation of e.s.d.'s in distances, angles
and torsion angles; correlations between e.s.d.'s in cell parameters are only
used when they are defined by crystal symmetry. An approximate (isotropic)
treatment of cell e.s.d.'s is used for estimating e.s.d.'s involving l.s.
planes.
;
loop_
    _geom_bond_atom_site_label_1
    _geom_bond_atom_site_label_2
    _geom_bond_site_symmetry_2
    _geom_bond_distance
    _geom_bond_publ_flag
    O1 O2 . 1.4689(14) ?
    O1 C9 . 1.4772(18) ?
    O2 C10 . 1.4749(18) ?
    O3 C43 . 1.214(2) ?
    C1 C2 . 1.387(2) ?
    C1 C13 . 1.393(2) ?
    C1 H1 . 0.9500 ?
    C2 C3 . 1.382(2) ?
    C2 H2 . 0.9500 ?
    C3 C4 . 1.388(2) ?
    C3 H3 . 0.9500 ?
    C4 C14 . 1.396(2) ?
    C4 H4 . 0.9500 ?
    C5 C6 . 1.367(2) ?
    C5 C18 . 1.425(2) ?
    C5 H5 . 0.9500 ?
    C6 C7 . 1.399(2) ?
    C6 H6 . 0.9500 ?
    C7 C8 . 1.369(2) ?
    C7 H7 . 0.9500 ?
    C8 C17 . 1.427(2) ?
    C8 H8 . 0.9500 ?
    C9 C19 . 1.521(2) ?
    C9 C13 . 1.526(2) ?
    C9 C15 . 1.537(2) ?
    C10 C14 . 1.521(2) ?
    C10 C25 . 1.525(2) ?
    C10 C16 . 1.542(2) ?
    C11 C15 . 1.384(2) ?
    C11 C17 . 1.440(2) ?
    C11 C31 . 1.499(2) ?
    C12 C16 . 1.380(2) ?
    C12 C18 . 1.444(2) ?
    C12 C37 . 1.500(2) ?
    C13 C14 . 1.395(2) ?
    C15 C16 . 1.445(2) ?
    C17 C18 . 1.413(2) ?
    C19 C24 . 1.393(2) ?
    C19 C20 . 1.395(2) ?
    C20 C21 . 1.391(2) ?
    C20 H20 . 0.9500 ?
    C21 C22 . 1.380(2) ?
    C21 H21 . 0.9500 ?
    C22 C23 . 1.386(2) ?
    C22 H22 . 0.9500 ?
    C23 C24 . 1.385(2) ?
    C23 H23 . 0.9500 ?
    C24 H24 . 0.9500 ?
    C25 C30 . 1.391(2) ?
    C25 C26 . 1.395(2) ?
    C26 C27 . 1.384(2) ?
    C26 H26 . 0.9500 ?
    C27 C28 . 1.392(2) ?
    C27 H27 . 0.9500 ?
    C28 C29 . 1.380(2) ?
    C28 H28 . 0.9500 ?
    C29 C30 . 1.393(2) ?
    C29 H29 . 0.9500 ?
    C30 H30 . 0.9500 ?
    C31 C32 . 1.390(2) ?
    C31 C36 . 1.396(2) ?
    C32 C33 . 1.388(2) ?
    C32 H32 . 0.9500 ?
    C33 C34 . 1.383(2) ?
    C33 H33 . 0.9500 ?
    C34 C35 . 1.385(2) ?
    C34 H34 . 0.9500 ?
    C35 C36 . 1.385(2) ?
    C35 H35 . 0.9500 ?
    C36 H36 . 0.9500 ?
    C37 C42 . 1.394(2) ?
    C37 C38 . 1.397(2) ?
    C38 C39 . 1.384(2) ?
    C38 H38 . 0.9500 ?
    C39 C40 . 1.385(2) ?
    C39 H39 . 0.9500 ?
    C40 C41 . 1.384(2) ?
    C40 H40 . 0.9500 ?
    C41 C42 . 1.389(2) ?
    C41 H41 . 0.9500 ?
    C42 H42 . 0.9500 ?
    C43 C45 . 1.492(3) ?
    C43 C44 . 1.493(2) ?
    C44 H44A . 0.9800 ?
    C44 H44B . 0.9800 ?
    C44 H44C . 0.9800 ?
    C45 H45A . 0.9800 ?
    C45 H45B . 0.9800 ?
    C45 H45C . 0.9800 ?
loop_
    _geom_angle_atom_site_label_1
    _geom_angle_atom_site_label_2
    _geom_angle_atom_site_label_3
    _geom_angle_site_symmetry_1
    _geom_angle_site_symmetry_3
    _geom_angle
    _geom_angle_publ_flag
    O2 O1 C9 . . 112.32(10) ?
    O1 O2 C10 . . 111.97(9) ?
    C2 C1 C13 . . 120.10(14) ?
    C2 C1 H1 . . 120.0 ?
    C13 C1 H1 . . 120.0 ?
    C3 C2 C1 . . 120.07(14) ?
    C3 C2 H2 . . 120.0 ?
    C1 C2 H2 . . 120.0 ?
    C2 C3 C4 . . 120.44(15) ?
    C2 C3 H3 . . 119.8 ?
    C4 C3 H3 . . 119.8 ?
    C3 C4 C14 . . 119.67(14) ?
    C3 C4 H4 . . 120.2 ?
    C14 C4 H4 . . 120.2 ?
    C6 C5 C18 . . 121.30(15) ?
    C6 C5 H5 . . 119.4 ?
    C18 C5 H5 . . 119.4 ?
    C5 C6 C7 . . 120.24(14) ?
    C5 C6 H6 . . 119.9 ?
    C7 C6 H6 . . 119.9 ?
    C8 C7 C6 . . 120.24(14) ?
    C8 C7 H7 . . 119.9 ?
    C6 C7 H7 . . 119.9 ?
    C7 C8 C17 . . 121.05(15) ?
    C7 C8 H8 . . 119.5 ?
    C17 C8 H8 . . 119.5 ?
    O1 C9 C19 . . 102.17(12) ?
    O1 C9 C13 . . 105.08(11) ?
    C19 C9 C13 . . 113.57(12) ?
    O1 C9 C15 . . 105.00(11) ?
    C19 C9 C15 . . 120.06(12) ?
    C13 C9 C15 . . 109.23(12) ?
    O2 C10 C14 . . 105.51(11) ?
    O2 C10 C25 . . 102.69(11) ?
    C14 C10 C25 . . 113.50(12) ?
    O2 C10 C16 . . 104.75(11) ?
    C14 C10 C16 . . 109.49(12) ?
    C25 C10 C16 . . 119.31(12) ?
    C15 C11 C17 . . 118.87(13) ?
    C15 C11 C31 . . 125.89(13) ?
    C17 C11 C31 . . 115.23(13) ?
    C16 C12 C18 . . 118.85(13) ?
    C16 C12 C37 . . 126.41(13) ?
    C18 C12 C37 . . 114.73(12) ?
    C1 C13 C14 . . 119.72(14) ?
    C1 C13 C9 . . 127.11(13) ?
    C14 C13 C9 . . 112.83(13) ?
    C13 C14 C4 . . 119.85(14) ?
    C13 C14 C10 . . 113.04(13) ?
    C4 C14 C10 . . 126.89(14) ?
    C11 C15 C16 . . 120.99(13) ?
    C11 C15 C9 . . 127.08(13) ?
    C16 C15 C9 . . 111.91(12) ?
    C12 C16 C15 . . 120.80(13) ?
    C12 C16 C10 . . 127.73(13) ?
    C15 C16 C10 . . 111.43(12) ?
    C18 C17 C8 . . 118.69(13) ?
    C18 C17 C11 . . 120.12(13) ?
    C8 C17 C11 . . 121.18(14) ?
    C17 C18 C5 . . 118.48(13) ?
    C17 C18 C12 . . 120.33(13) ?
    C5 C18 C12 . . 121.18(14) ?
    C24 C19 C20 . . 118.35(14) ?
    C24 C19 C9 . . 120.63(14) ?
    C20 C19 C9 . . 120.95(14) ?
    C21 C20 C19 . . 120.63(15) ?
    C21 C20 H20 . . 119.7 ?
    C19 C20 H20 . . 119.7 ?
    C22 C21 C20 . . 120.20(17) ?
    C22 C21 H21 . . 119.9 ?
    C20 C21 H21 . . 119.9 ?
    C21 C22 C23 . . 119.73(16) ?
    C21 C22 H22 . . 120.1 ?
    C23 C22 H22 . . 120.1 ?
    C24 C23 C22 . . 120.14(16) ?
    C24 C23 H23 . . 119.9 ?
    C22 C23 H23 . . 119.9 ?
    C23 C24 C19 . . 120.90(16) ?
    C23 C24 H24 . . 119.6 ?
    C19 C24 H24 . . 119.6 ?
    C30 C25 C26 . . 118.69(14) ?
    C30 C25 C10 . . 121.29(14) ?
    C26 C25 C10 . . 119.99(14) ?
    C27 C26 C25 . . 120.88(15) ?
    C27 C26 H26 . . 119.6 ?
    C25 C26 H26 . . 119.6 ?
    C26 C27 C28 . . 120.10(16) ?
    C26 C27 H27 . . 119.9 ?
    C28 C27 H27 . . 119.9 ?
    C29 C28 C27 . . 119.40(15) ?
    C29 C28 H28 . . 120.3 ?
    C27 C28 H28 . . 120.3 ?
    C28 C29 C30 . . 120.62(16) ?
    C28 C29 H29 . . 119.7 ?
    C30 C29 H29 . . 119.7 ?
    C25 C30 C29 . . 120.31(15) ?
    C25 C30 H30 . . 119.8 ?
    C29 C30 H30 . . 119.8 ?
    C32 C31 C36 . . 118.76(14) ?
    C32 C31 C11 . . 121.69(14) ?
    C36 C31 C11 . . 119.38(14) ?
    C33 C32 C31 . . 120.29(15) ?
    C33 C32 H32 . . 119.9 ?
    C31 C32 H32 . . 119.9 ?
    C34 C33 C32 . . 120.33(16) ?
    C34 C33 H33 . . 119.8 ?
    C32 C33 H33 . . 119.8 ?
    C33 C34 C35 . . 120.00(15) ?
    C33 C34 H34 . . 120.0 ?
    C35 C34 H34 . . 120.0 ?
    C36 C35 C34 . . 119.69(15) ?
    C36 C35 H35 . . 120.2 ?
    C34 C35 H35 . . 120.2 ?
    C35 C36 C31 . . 120.87(15) ?
    C35 C36 H36 . . 119.6 ?
    C31 C36 H36 . . 119.6 ?
    C42 C37 C38 . . 118.63(14) ?
    C42 C37 C12 . . 122.00(14) ?
    C38 C37 C12 . . 119.08(14) ?
    C39 C38 C37 . . 120.91(15) ?
    C39 C38 H38 . . 119.5 ?
    C37 C38 H38 . . 119.5 ?
    C38 C39 C40 . . 119.89(16) ?
    C38 C39 H39 . . 120.1 ?
    C40 C39 H39 . . 120.1 ?
    C41 C40 C39 . . 119.89(15) ?
    C41 C40 H40 . . 120.1 ?
    C39 C40 H40 . . 120.1 ?
    C40 C41 C42 . . 120.37(15) ?
    C40 C41 H41 . . 119.8 ?
    C42 C41 H41 . . 119.8 ?
    C41 C42 C37 . . 120.28(16) ?
    C41 C42 H42 . . 119.9 ?
    C37 C42 H42 . . 119.9 ?
    O3 C43 C45 . . 121.95(18) ?
    O3 C43 C44 . . 120.89(18) ?
    C45 C43 C44 . . 117.16(17) ?
    C43 C44 H44A . . 109.5 ?
    C43 C44 H44B . . 109.5 ?
    H44A C44 H44B . . 109.5 ?
    C43 C44 H44C . . 109.5 ?
    H44A C44 H44C . . 109.5 ?
    H44B C44 H44C . . 109.5 ?
    C43 C45 H45A . . 109.5 ?
    C43 C45 H45B . . 109.5 ?
    H45A C45 H45B . . 109.5 ?
    C43 C45 H45C . . 109.5 ?
    H45A C45 H45C . . 109.5 ?
    H45B C45 H45C . . 109.5 ?
loop_
    _geom_torsion_atom_site_label_1
    _geom_torsion_atom_site_label_2
    _geom_torsion_atom_site_label_3
    _geom_torsion_atom_site_label_4
    _geom_torsion_site_symmetry_1
    _geom_torsion_site_symmetry_2
    _geom_torsion_site_symmetry_3
    _geom_torsion_site_symmetry_4
    _geom_torsion
    _geom_torsion_publ_flag
    C9 O1 O2 C10 . . . . 2.79(14) ?
    C13 C1 C2 C3 . . . . -3.2(2) ?
    C1 C2 C3 C4 . . . . 0.4(2) ?
    C2 C3 C4 C14 . . . . 3.1(2) ?
    C18 C5 C6 C7 . . . . -0.2(3) ?
    C5 C6 C7 C8 . . . . 0.4(3) ?
    C6 C7 C8 C17 . . . . 0.2(3) ?
    O2 O1 C9 C19 . . . . -177.18(10) ?
    O2 O1 C9 C13 . . . . -58.38(13) ?
    O2 O1 C9 C15 . . . . 56.79(13) ?
    O1 O2 C10 C14 . . . . 55.15(13) ?
    O1 O2 C10 C25 . . . . 174.28(10) ?
    O1 O2 C10 C16 . . . . -60.39(13) ?
    C2 C1 C13 C14 . . . . 2.4(2) ?
    C2 C1 C13 C9 . . . . 175.14(14) ?
    O1 C9 C13 C1 . . . . -117.38(15) ?
    C19 C9 C13 C1 . . . . -6.5(2) ?
    C15 C9 C13 C1 . . . . 130.43(15) ?
    O1 C9 C13 C14 . . . . 55.81(15) ?
    C19 C9 C13 C14 . . . . 166.65(12) ?
    C15 C9 C13 C14 . . . . -56.38(16) ?
    C1 C13 C14 C4 . . . . 1.1(2) ?
    C9 C13 C14 C4 . . . . -172.63(13) ?
    C1 C13 C14 C10 . . . . 176.12(13) ?
    C9 C13 C14 C10 . . . . 2.37(17) ?
    C3 C4 C14 C13 . . . . -3.8(2) ?
    C3 C4 C14 C10 . . . . -178.06(14) ?
    O2 C10 C14 C13 . . . . -58.71(15) ?
    C25 C10 C14 C13 . . . . -170.39(12) ?
    C16 C10 C14 C13 . . . . 53.53(16) ?
    O2 C10 C14 C4 . . . . 115.86(16) ?
    C25 C10 C14 C4 . . . . 4.2(2) ?
    C16 C10 C14 C4 . . . . -131.89(15) ?
    C17 C11 C15 C16 . . . . 0.0(2) ?
    C31 C11 C15 C16 . . . . -178.71(14) ?
    C17 C11 C15 C9 . . . . -177.93(14) ?
    C31 C11 C15 C9 . . . . 3.4(3) ?
    O1 C9 C15 C11 . . . . 118.96(16) ?
    C19 C9 C15 C11 . . . . 4.9(2) ?
    C13 C9 C15 C11 . . . . -128.79(16) ?
    O1 C9 C15 C16 . . . . -59.09(15) ?
    C19 C9 C15 C16 . . . . -173.12(13) ?
    C13 C9 C15 C16 . . . . 53.16(16) ?
    C18 C12 C16 C15 . . . . -1.5(2) ?
    C37 C12 C16 C15 . . . . 177.73(14) ?
    C18 C12 C16 C10 . . . . 176.09(14) ?
    C37 C12 C16 C10 . . . . -4.7(3) ?
    C11 C15 C16 C12 . . . . 1.6(2) ?
    C9 C15 C16 C12 . . . . 179.76(13) ?
    C11 C15 C16 C10 . . . . -176.35(13) ?
    C9 C15 C16 C10 . . . . 1.84(17) ?
    O2 C10 C16 C12 . . . . -120.29(16) ?
    C14 C10 C16 C12 . . . . 126.97(16) ?
    C25 C10 C16 C12 . . . . -6.2(2) ?
    O2 C10 C16 C15 . . . . 57.46(15) ?
    C14 C10 C16 C15 . . . . -55.28(16) ?
    C25 C10 C16 C15 . . . . 171.56(13) ?
    C7 C8 C17 C18 . . . . -1.0(2) ?
    C7 C8 C17 C11 . . . . 180.00(15) ?
    C15 C11 C17 C18 . . . . -1.5(2) ?
    C31 C11 C17 C18 . . . . 177.27(14) ?
    C15 C11 C17 C8 . . . . 177.49(15) ?
    C31 C11 C17 C8 . . . . -3.7(2) ?
    C8 C17 C18 C5 . . . . 1.1(2) ?
    C11 C17 C18 C5 . . . . -179.82(14) ?
    C8 C17 C18 C12 . . . . -177.41(14) ?
    C11 C17 C18 C12 . . . . 1.7(2) ?
    C6 C5 C18 C17 . . . . -0.6(2) ?
    C6 C5 C18 C12 . . . . 177.93(15) ?
    C16 C12 C18 C17 . . . . -0.1(2) ?
    C37 C12 C18 C17 . . . . -179.42(14) ?
    C16 C12 C18 C5 . . . . -178.62(14) ?
    C37 C12 C18 C5 . . . . 2.1(2) ?
    O1 C9 C19 C24 . . . . 168.04(13) ?
    C13 C9 C19 C24 . . . . 55.43(18) ?
    C15 C9 C19 C24 . . . . -76.45(18) ?
    O1 C9 C19 C20 . . . . -8.93(18) ?
    C13 C9 C19 C20 . . . . -121.53(15) ?
    C15 C9 C19 C20 . . . . 106.58(16) ?
    C24 C19 C20 C21 . . . . -1.8(2) ?
    C9 C19 C20 C21 . . . . 175.27(13) ?
    C19 C20 C21 C22 . . . . 0.4(2) ?
    C20 C21 C22 C23 . . . . 1.5(2) ?
    C21 C22 C23 C24 . . . . -1.9(2) ?
    C22 C23 C24 C19 . . . . 0.5(2) ?
    C20 C19 C24 C23 . . . . 1.4(2) ?
    C9 C19 C24 C23 . . . . -175.69(14) ?
    O2 C10 C25 C30 . . . . 9.34(17) ?
    C14 C10 C25 C30 . . . . 122.72(15) ?
    C16 C10 C25 C30 . . . . -105.86(16) ?
    O2 C10 C25 C26 . . . . -168.74(12) ?
    C14 C10 C25 C26 . . . . -55.35(18) ?
    C16 C10 C25 C26 . . . . 76.06(18) ?
    C30 C25 C26 C27 . . . . -0.4(2) ?
    C10 C25 C26 C27 . . . . 177.76(13) ?
    C25 C26 C27 C28 . . . . 0.6(2) ?
    C26 C27 C28 C29 . . . . -0.1(2) ?
    C27 C28 C29 C30 . . . . -0.5(2) ?
    C26 C25 C30 C29 . . . . -0.2(2) ?
    C10 C25 C30 C29 . . . . -178.33(13) ?
    C28 C29 C30 C25 . . . . 0.6(2) ?
    C15 C11 C31 C32 . . . . -79.6(2) ?
    C17 C11 C31 C32 . . . . 101.72(17) ?
    C15 C11 C31 C36 . . . . 105.37(18) ?
    C17 C11 C31 C36 . . . . -73.35(18) ?
    C36 C31 C32 C33 . . . . -2.7(2) ?
    C11 C31 C32 C33 . . . . -177.81(13) ?
    C31 C32 C33 C34 . . . . 1.4(2) ?
    C32 C33 C34 C35 . . . . 0.6(2) ?
    C33 C34 C35 C36 . . . . -1.3(2) ?
    C34 C35 C36 C31 . . . . 0.0(2) ?
    C32 C31 C36 C35 . . . . 2.0(2) ?
    C11 C31 C36 C35 . . . . 177.23(13) ?
    C16 C12 C37 C42 . . . . 79.8(2) ?
    C18 C12 C37 C42 . . . . -100.95(16) ?
    C16 C12 C37 C38 . . . . -106.47(18) ?
    C18 C12 C37 C38 . . . . 72.76(18) ?
    C42 C37 C38 C39 . . . . -1.5(2) ?
    C12 C37 C38 C39 . . . . -175.42(14) ?
    C37 C38 C39 C40 . . . . 0.5(2) ?
    C38 C39 C40 C41 . . . . 0.1(2) ?
    C39 C40 C41 C42 . . . . 0.5(2) ?
    C40 C41 C42 C37 . . . . -1.6(2) ?
    C38 C37 C42 C41 . . . . 2.0(2) ?
    C12 C37 C42 C41 . . . . 175.78(13) ?
loop_
    _geom_hbond_atom_site_label_D
    _geom_hbond_atom_site_label_H
    _geom_hbond_atom_site_label_A
    _geom_hbond_site_symmetry_A
    _geom_hbond_distance_DH
    _geom_hbond_distance_HA
    _geom_hbond_distance_DA
    _geom_hbond_angle_DHA
    _geom_hbond_publ_flag
    C28 H28 O3 4_465 0.95 2.53 3.437(2) 159 y
    C35 H35 O1 4_564 0.95 2.59 3.408(2) 144 y
_iucr_refine_instructions_details
;
TITL rubO2 in P2(1)/c
CELL 0.71073  11.1592  21.2248  13.6121  90.000 103.113  90.000
ZERR    4.00   0.0006   0.0011   0.0007   0.000   0.001   0.000
LATT 1
SYMM -X, 0.5+Y, 0.5-Z
SFAC C  H  O
UNIT 180  136  12
L.S. 10
BOND $h
MPLA C9 C13 C1 C2 C3 C4 C14 C10
MPLA C9 C15 C11 C17 C8 C7 C6 C5 C18 C12 C16 C10
ACTA
CONF
FMAP 2
PLAN 20
SIZE 0.15 0.07 0.05
TEMP -183
WGHT      0.0478      0.4926
FVAR       0.37756
MOLE 1
O1    3    0.818821    0.110537    0.320631    11.00000    0.01389    0.01926 =
         0.01383   -0.00218    0.00538   -0.00323
O2    3    0.913759    0.115240    0.261826    11.00000    0.01441    0.02060 =
         0.01401   -0.00330    0.00600   -0.00264
O3    3    0.438283    0.070328    0.952489    11.00000    0.06842    0.02932 =
         0.02962   -0.00667    0.01106    0.00311
C1    1    0.994776    0.073379    0.561282    11.00000    0.01768    0.01439 =
         0.01540   -0.00247    0.00485   -0.00202
AFIX  43
H1    2    0.932287    0.070726    0.598285    11.00000   -1.20000
AFIX   0
C2    1    1.105633    0.042252    0.595589    11.00000    0.02227    0.01406 =
         0.01364    0.00034    0.00043   -0.00126
AFIX  43
H2    2    1.120600    0.020052    0.657784    11.00000   -1.20000
AFIX   0
C3    1    1.194349    0.043490    0.539408    11.00000    0.01606    0.01354 =
         0.02232   -0.00060    0.00062    0.00174
AFIX  43
H3    2    1.269938    0.021857    0.562979    11.00000   -1.20000
AFIX   0
C4    1    1.173762    0.076139    0.448739    11.00000    0.01523    0.01377 =
         0.01941   -0.00053    0.00421   -0.00011
AFIX  43
H4    2    1.233317    0.075183    0.408752    11.00000   -1.20000
AFIX   0
C5    1    0.997316    0.387825    0.306783    11.00000    0.02062    0.01743 =
         0.01409    0.00034    0.00392   -0.00045
AFIX  43
H5    2    1.062447    0.390842    0.272589    11.00000   -1.20000
AFIX   0
C6    1    0.939107    0.441477    0.326471    11.00000    0.02684    0.01382 =
         0.01973    0.00187    0.00539    0.00057
AFIX  43
H6    2    0.964164    0.481238    0.306095    11.00000   -1.20000
AFIX   0
C7    1    0.842752    0.438026    0.376531    11.00000    0.02919    0.01337 =
         0.02477   -0.00045    0.00930    0.00500
AFIX  43
H7    2    0.802326    0.475432    0.389678    11.00000   -1.20000
AFIX   0
C8    1    0.806538    0.380954    0.406623    11.00000    0.02169    0.01786 =
         0.01845   -0.00087    0.00832    0.00284
AFIX  43
H8    2    0.740829    0.379194    0.440346    11.00000   -1.20000
AFIX   0
C9    1    0.856248    0.141555    0.420032    11.00000    0.01498    0.01486 =
         0.01199   -0.00071    0.00310   -0.00010
C10   1    1.025564    0.147121    0.318668    11.00000    0.01197    0.01205 =
         0.01499   -0.00085    0.00208   -0.00068
C11   1    0.828026    0.263932    0.419720    11.00000    0.01304    0.01671 =
         0.01196   -0.00062    0.00142   -0.00008
C12   1    1.021112    0.270698    0.312701    11.00000    0.01373    0.01538 =
         0.01033   -0.00009    0.00042   -0.00035
C13   1    0.974910    0.108533    0.472642    11.00000    0.01349    0.01001 =
         0.01394   -0.00288    0.00089   -0.00177
C14   1    1.065151    0.110368    0.416635    11.00000    0.01644    0.00880 =
         0.01490   -0.00144    0.00294   -0.00169
C15   1    0.885441    0.209928    0.396448    11.00000    0.01297    0.01400 =
         0.01114    0.00022    0.00038   -0.00058
C16   1    0.981810    0.213318    0.341391    11.00000    0.01295    0.01531 =
         0.01063   -0.00127    0.00173    0.00134
C17   1    0.865917    0.324056    0.388144    11.00000    0.01665    0.01514 =
         0.01154    0.00027    0.00219    0.00113
C18   1    0.962209    0.327479    0.336542    11.00000    0.01634    0.01506 =
         0.01120    0.00055    0.00146    0.00033
C19   1    0.747920    0.127388    0.467043    11.00000    0.01534    0.01027 =
         0.01841    0.00328    0.00408    0.00138
C20   1    0.640390    0.100322    0.410269    11.00000    0.01687    0.01499 =
         0.02199    0.00019    0.00494    0.00156
AFIX  43
H20   2    0.632108    0.093486    0.340074    11.00000   -1.20000
AFIX   0
C21   1    0.545159    0.083245    0.455475    11.00000    0.01760    0.01685 =
         0.03564   -0.00030    0.00849   -0.00063
AFIX  43
H21   2    0.472547    0.064628    0.416143    11.00000   -1.20000
AFIX   0
C22   1    0.555867    0.093270    0.557281    11.00000    0.02277    0.01908 =
         0.03894    0.00659    0.01670    0.00240
AFIX  43
H22   2    0.491614    0.080684    0.588387    11.00000   -1.20000
AFIX   0
C23   1    0.660733    0.121773    0.613953    11.00000    0.02592    0.02126 =
         0.02347    0.00475    0.01172    0.00691
AFIX  43
H23   2    0.667306    0.129895    0.683607    11.00000   -1.20000
AFIX   0
C24   1    0.755983    0.138443    0.569238    11.00000    0.01772    0.01632 =
         0.01892    0.00371    0.00436    0.00255
AFIX  43
H24   2    0.827773    0.157674    0.608785    11.00000   -1.20000
AFIX   0
C25   1    1.113964    0.140402    0.248749    11.00000    0.01911    0.00999 =
         0.01716    0.00240    0.00665    0.00250
C26   1    1.238154    0.155133    0.283655    11.00000    0.01898    0.01300 =
         0.01755    0.00133    0.00542    0.00341
AFIX  43
H26   2    1.266498    0.170756    0.350288    11.00000   -1.20000
AFIX   0
C27   1    1.320652    0.147292    0.222498    11.00000    0.01796    0.01839 =
         0.02606    0.00496    0.00757    0.00343
AFIX  43
H27   2    1.405110    0.157170    0.247493    11.00000   -1.20000
AFIX   0
C28   1    1.280048    0.124951    0.124413    11.00000    0.02762    0.01853 =
         0.02435    0.00445    0.01553    0.00489
AFIX  43
H28   2    1.336411    0.119607    0.082207    11.00000   -1.20000
AFIX   0
C29   1    1.157154    0.110636    0.089046    11.00000    0.03019    0.01523 =
         0.01909   -0.00006    0.01009    0.00312
AFIX  43
H29   2    1.128925    0.095667    0.022006    11.00000   -1.20000
AFIX   0
C30   1    1.074142    0.117932    0.150733    11.00000    0.02004    0.01395 =
         0.01859    0.00002    0.00580    0.00078
AFIX  43
H30   2    0.989934    0.107517    0.125765    11.00000   -1.20000
AFIX   0
C31   1    0.729132    0.266551    0.477949    11.00000    0.01628    0.01069 =
         0.01781    0.00115    0.00508    0.00218
C32   1    0.607187    0.252751    0.433169    11.00000    0.01724    0.01644 =
         0.01571    0.00029    0.00240    0.00268
AFIX  43
H32   2    0.585441    0.239894    0.364569    11.00000   -1.20000
AFIX   0
C33   1    0.517050    0.257680    0.488271    11.00000    0.01387    0.01842 =
         0.02964   -0.00027    0.00407    0.00026
AFIX  43
H33   2    0.434209    0.247252    0.457645    11.00000   -1.20000
AFIX   0
C34   1    0.547256    0.277691    0.587504    11.00000    0.02251    0.01868 =
         0.02856   -0.00298    0.01503    0.00004
AFIX  43
H34   2    0.485372    0.280597    0.625076    11.00000   -1.20000
AFIX   0
C35   1    0.667735    0.293500    0.632131    11.00000    0.02621    0.01925 =
         0.01885   -0.00418    0.00949   -0.00228
AFIX  43
H35   2    0.688402    0.308091    0.699857    11.00000   -1.20000
AFIX   0
C36   1    0.757951    0.287935    0.577545    11.00000    0.01680    0.01649 =
         0.01847   -0.00200    0.00287   -0.00077
AFIX  43
H36   2    0.840524    0.298812    0.608282    11.00000   -1.20000
AFIX   0
C37   1    1.122620    0.281223    0.258761    11.00000    0.01671    0.00997 =
         0.01749    0.00205    0.00572    0.00123
C38   1    1.234534    0.305954    0.312231    11.00000    0.01758    0.01587 =
         0.01913   -0.00117    0.00262    0.00179
AFIX  43
H38   2    1.247005    0.312855    0.382784    11.00000   -1.20000
AFIX   0
C39   1    1.327428    0.320526    0.263835    11.00000    0.01543    0.01492 =
         0.03527    0.00042    0.00670   -0.00120
AFIX  43
H39   2    1.403299    0.337027    0.301166    11.00000   -1.20000
AFIX   0
C40   1    1.309624    0.311019    0.160885    11.00000    0.02188    0.01714 =
         0.03273    0.00686    0.01548    0.00375
AFIX  43
H40   2    1.373289    0.320953    0.127482    11.00000   -1.20000
AFIX   0
C41   1    1.198939    0.287021    0.106739    11.00000    0.02705    0.01673 =
         0.02002    0.00400    0.01022    0.00664
AFIX  43
H41   2    1.187075    0.280202    0.036210    11.00000   -1.20000
AFIX   0
C42   1    1.105124    0.272854    0.154924    11.00000    0.01772    0.01237 =
         0.01752    0.00230    0.00370    0.00292
AFIX  43
H42   2    1.028685    0.257391    0.116945    11.00000   -1.20000
AFIX   0
C43   1    0.409834    0.028322    0.891039    11.00000    0.03669    0.02510 =
         0.02031    0.00251    0.00320    0.00676
C44   1    0.480225    0.017606    0.811397    11.00000    0.04220    0.03833 =
         0.03609   -0.00651    0.01292    0.00290
AFIX 137
H44A  2    0.545470    0.049265    0.817815    11.00000   -1.50000
H44B  2    0.424495    0.021088    0.744694    11.00000   -1.50000
H44C  2    0.516899   -0.024568    0.819420    11.00000   -1.50000
AFIX   0
C45   1    0.304018   -0.014559    0.891397    11.00000    0.04632    0.06138 =
         0.03588    0.00535    0.00686   -0.01365
AFIX 137
H45A  2    0.334852   -0.056917    0.911795    11.00000   -1.50000
H45B  2    0.250447   -0.016244    0.823581    11.00000   -1.50000
H45C  2    0.257239    0.001313    0.939051    11.00000   -1.50000
HKLF 4
REM  rubO2 in P2(1)/c
REM R1 =  0.0491 for   5257 Fo > 4sig(Fo)  and  0.0798 for all   7642 data
REM    435 parameters refined using      0 restraints
END
WGHT      0.0478      0.4926
REM Highest difference peak  0.386,  deepest hole -0.286,  1-sigma level  0.054
Q1    1   0.7750  0.2609  0.4443  11.00000  0.05    0.39
Q2    1   1.0705  0.1450  0.2841  11.00000  0.05    0.33
Q3    1   0.8008  0.1369  0.4427  11.00000  0.05    0.32
Q4    1   1.0189  0.1826  0.3240  11.00000  0.05    0.31
Q5    1   0.9432  0.2118  0.3753  11.00000  0.05    0.30
Q6    1   0.9077  0.1166  0.4460  11.00000  0.05    0.30
Q7    1   1.0790  0.2759  0.2923  11.00000  0.05    0.29
Q8    1   0.8614  0.2927  0.4150  11.00000  0.05    0.28
Q9    1   0.9633  0.0814  0.4975  11.00000  0.05    0.24
Q10   1   0.8383  0.3217  0.5959  11.00000  0.05    0.24
Q11   1   0.8569  0.1793  0.4093  11.00000  0.05    0.23
Q12   1   1.0441  0.0430  0.5603  11.00000  0.05    0.23
Q13   1   0.7211  0.2740  0.6165  11.00000  0.05    0.23
Q14   1   0.7237  0.2916  0.5147  11.00000  0.05    0.22
Q15   1   1.1402  0.2991  0.1290  11.00000  0.05    0.22
Q16   1   1.0141  0.0958  0.4383  11.00000  0.05    0.22
Q17   1   1.0015  0.1103  0.5297  11.00000  0.05    0.21
Q18   1   1.1202  0.1155  0.1211  11.00000  0.05    0.21
Q19   1   1.0021  0.3583  0.3375  11.00000  0.05    0.21
Q20   1   0.9901  0.2974  0.3220  11.00000  0.05    0.21
;
