# Supplementary material for: Rubrene endoperoxide acetone monosolvate
Source: Acta Crystallogr Sect E Struct Rep Online. 2012 Mar 10;68(Pt 4):o995–6. doi: 10.1107/S1600536812008835 (PMC3343964; doi:10.1107/S1600536812008835)
Supplement: Supplementary file 2 [file e-68-0o995-Isup2.hkl]

# 
# h,k,l, Fc-squared, Fo-squared, sigma(Fo-squared) and status flag 
# 
data_I
_shelx_title ' rubO2 in P2(1)/c' 
_shelx_refln_list_code          4 
_shelx_F_calc_maximum      268.31 
_exptl_crystal_F_000      1312.00 
_reflns_d_resolution_high  0.7534 
 
loop_ 
 _symmetry_equiv_pos_as_xyz 
 'x, y, z' 
 '-x, y+1/2, -z+1/2' 
 '-x, -y, -z' 
 'x, -y-1/2, z-1/2' 
 
_cell_length_a    11.1592 
_cell_length_b    21.2248 
_cell_length_c    13.6121 
_cell_angle_alpha  90.000 
_cell_angle_beta  103.113 
_cell_angle_gamma  90.000 
 
_shelx_F_squared_multiplier     1.000 
 
loop_ 
 _refln_index_h 
 _refln_index_k 
 _refln_index_l 
 _refln_F_squared_calc 
 _refln_F_squared_meas 
 _refln_F_squared_sigma 
 _refln_observed_status 
   2   0   0        1.54       -0.56      4.70 o 
   3   0   0     1122.76     1018.36     35.50 o 
   4   0   0     1262.05     1248.87     44.33 o 
   5   0   0        3.45       19.64     11.29 o 
   6   0   0     1393.36     1359.00     56.47 o 
   7   0   0      850.56     1113.90     55.70 o 
   8   0   0        0.00       -9.05     13.40 o 
   9   0   0     1172.05     1148.97     65.17 o 
  10   0   0       26.23       29.46     20.76 o 
  11   0   0      224.20      244.40     44.12 o 
  12   0   0      495.73      586.10     62.85 o 
  13   0   0        0.20       33.39     17.68 o 
  14   0   0     1069.38     1159.21     89.30 o 
   1   1   0     2137.64     2109.89     22.01 o 
   2   1   0      575.10      505.00     20.41 o 
   3   1   0      595.41      552.42     22.55 o 
   4   1   0     2666.40     2646.47     48.00 o 
   5   1   0       23.22       33.11      8.69 o 
   6   1   0       22.98       27.82      9.37 o 
   7   1   0      201.06      199.04     34.58 o 
   8   1   0      177.42      199.58     22.00 o 
   9   1   0     1572.90     1573.01     93.65 o 
  10   1   0      656.27      605.77     38.65 o 
  11   1   0      173.75      147.80     24.62 o 
  12   1   0       97.99      107.71     18.22 o 
  13   1   0       48.96       46.58     16.60 o 
  14   1   0        6.52       28.69     21.02 o 
   0   2   0    17587.32    16463.29    166.96 o 
   1   2   0     2602.05     2554.29     20.42 o 
   2   2   0     4381.34     4131.71     52.23 o 
   3   2   0      968.64      916.32     23.42 o 
   4   2   0      145.76      184.28     13.78 o 
   5   2   0      227.99      212.44     19.29 o 
   6   2   0       36.55       51.57     10.98 o 
   7   2   0       62.66       99.03     28.76 o 
   8   2   0     1852.20     1918.13     77.58 o 
   9   2   0      507.51      466.70     32.33 o 
  10   2   0        1.47       12.18      9.58 o 
  11   2   0      459.68      449.07     31.85 o 
  12   2   0       18.27       11.78     12.34 o 
  13   2   0       50.89       18.59     14.16 o 
  14   2   0      529.86      686.72     54.50 o 
   1   3   0        0.38       -1.88      1.88 o 
   2   3   0      847.66      796.46     11.99 o 
   3   3   0      219.07      204.94     16.82 o 
   4   3   0      705.55      642.46     22.58 o 
   5   3   0      194.42      191.05     12.46 o 
   6   3   0     1143.41     1136.16     29.20 o 
   7   3   0      276.54      275.25     17.76 o 
   8   3   0      425.88      402.30     28.70 o 
   9   3   0       72.69       44.89     16.63 o 
  10   3   0      384.46      334.49     40.81 o 
  11   3   0        2.48        4.62     14.65 o 
  12   3   0      325.08      409.12     41.93 o 
  13   3   0       70.91       39.52     15.95 o 
  14   3   0      205.79      219.82     51.98 o 
   0   4   0    17020.09    16393.16    182.91 o 
   1   4   0    17806.17    16928.33    105.47 o 
   2   4   0     1416.12     1361.46     19.90 o 
   3   4   0     2812.34     2811.61     37.67 o 
   4   4   0       52.48       45.12      6.84 o 
   5   4   0      144.40       99.70     14.66 o 
   6   4   0       46.71       47.90      9.12 o 
   7   4   0      167.01      176.64     15.35 o 
   8   4   0      413.58      396.68     23.67 o 
   9   4   0       38.18       12.85     14.25 o 
  10   4   0     1283.12     1237.03     40.58 o 
  11   4   0      154.57      161.15     28.46 o 
  12   4   0      410.08      427.35     30.97 o 
  13   4   0      152.42      211.87     41.03 o 
  14   4   0      112.14      130.10     29.93 o 
   1   5   0      253.06      283.01      7.59 o 
   2   5   0     6870.97     6794.10     51.31 o 
   3   5   0      182.62      150.77      7.34 o 
   4   5   0     3640.42     3839.09     62.69 o 
   5   5   0      365.99      424.88     16.99 o 
   6   5   0      125.44      132.45     12.45 o 
   7   5   0      319.03      287.12     18.42 o 
   8   5   0       75.61       66.90     11.86 o 
   9   5   0       22.52       13.44      9.50 o 
  10   5   0      155.94      181.77     19.83 o 
  11   5   0       38.88       49.53     13.46 o 
  12   5   0      585.91      636.47     36.26 o 
  13   5   0        8.09       19.92     14.45 o 
  14   5   0      106.38       92.28     28.25 o 
   0   6   0    16651.49    16468.15    165.75 o 
   1   6   0      206.23      201.59      6.72 o 
   2   6   0    14259.11    13875.10     93.14 o 
   3   6   0     4082.75     4005.11     38.13 o 
   4   6   0       48.24       48.29      6.35 o 
   5   6   0     2749.91     2924.01     46.70 o 
   6   6   0      142.99      131.03     15.92 o 
   7   6   0       54.82       34.33      8.98 o 
   8   6   0      293.62      278.29     20.24 o 
   9   6   0      302.49      276.45     34.22 o 
  10   6   0        9.52       18.61     12.39 o 
  11   6   0     3829.45     3736.92    135.86 o 
  12   6   0       74.84       56.90     21.44 o 
  13   6   0        9.11        3.48     13.56 o 
  14   6   0       40.19       51.41     22.74 o 
   1   7   0    14827.91    14481.69     95.86 o 
   2   7   0     8839.81     8800.68     65.75 o 
   3   7   0      390.03      495.91     12.32 o 
   4   7   0     4466.50     4688.09     51.58 o 
   5   7   0      132.13      187.42     17.03 o 
   6   7   0      200.95      236.61     17.92 o 
   7   7   0       56.01       56.69     11.91 o 
   8   7   0     1042.98     1064.16     54.94 o 
   9   7   0       82.79       61.75     28.81 o 
  10   7   0       74.79       86.16     15.44 o 
  11   7   0      100.28       82.15     16.47 o 
  12   7   0      381.58      387.41     31.09 o 
  13   7   0     1040.22     1208.37     48.53 o 
   0   8   0     9834.77     9768.64    110.18 o 
   1   8   0      778.49      792.12     13.57 o 
   2   8   0       22.68       29.73      4.23 o 
   3   8   0       62.14       84.23      6.53 o 
   4   8   0      182.16      202.71      9.88 o 
   5   8   0      154.41      144.68     16.23 o 
   6   8   0      145.23      158.78     14.31 o 
   7   8   0      130.10      141.43     19.53 o 
   8   8   0      277.05      289.13     21.18 o 
   9   8   0      962.20      918.21     34.16 o 
  10   8   0      172.67      227.71     26.15 o 
  11   8   0      606.26      639.06     36.74 o 
  12   8   0      216.08      226.74     32.64 o 
  13   8   0       24.13        4.56     13.26 o 
   1   9   0      755.93      817.27     19.54 o 
   2   9   0      177.74      218.63      8.65 o 
   3   9   0     6049.91     6410.58     57.31 o 
   4   9   0      935.58     1027.49     19.98 o 
   5   9   0      211.52      202.08     12.52 o 
   6   9   0       63.95       48.46      9.42 o 
   7   9   0       34.41       33.24     16.65 o 
   8   9   0       30.31       20.39      9.62 o 
   9   9   0      116.08      120.47     16.18 o 
  10   9   0      547.78      580.04     31.75 o 
  11   9   0      458.13      515.49     34.32 o 
  12   9   0      770.15      914.29     56.24 o 
  13   9   0       38.48       41.52     16.30 o 
   0  10   0     1364.53     1324.59     30.60 o 
   1  10   0      108.42      116.61      8.25 o 
   2  10   0        6.32        0.45      3.26 o 
   3  10   0      538.88      620.95     15.30 o 
   4  10   0       32.55       43.67      6.21 o 
   5  10   0        1.33       -2.75      4.90 o 
   6  10   0      304.23      355.82     25.95 o 
   7  10   0      144.05      137.89     15.27 o 
   8  10   0      319.28      266.48     21.70 o 
   9  10   0      446.80      507.87     28.51 o 
  10  10   0       29.48       14.74     10.97 o 
  11  10   0      369.16      462.31     41.79 o 
  12  10   0        0.00       17.05     14.30 o 
  13  10   0       31.62       64.10     19.01 o 
   1  11   0      696.75      638.48     15.62 o 
   2  11   0      657.40      749.48     15.67 o 
   3  11   0      631.45      706.39     16.26 o 
   4  11   0      172.09      183.07     13.30 o 
   5  11   0       29.14       17.86      5.96 o 
   6  11   0      213.47      208.19     33.71 o 
   7  11   0      222.46      221.29     18.27 o 
   8  11   0      508.17      494.54     26.50 o 
   9  11   0        5.65        3.09     15.67 o 
  10  11   0      983.91      854.09     36.32 o 
  11  11   0        0.00       14.93     12.68 o 
  12  11   0     1654.13     1675.58     55.30 o 
  13  11   0      688.56      740.28    158.08 o 
   0  12   0     5898.79     6270.21    139.46 o 
   1  12   0     6609.63     6555.70     56.80 o 
   2  12   0     2813.07     2776.56     33.09 o 
   3  12   0       14.62        7.02      4.54 o 
   4  12   0       87.39       90.06      9.82 o 
   5  12   0      300.26      366.28     14.97 o 
   6  12   0      420.91      433.67     19.47 o 
   7  12   0      528.42      463.01     23.89 o 
   8  12   0        9.38        3.81      9.19 o 
   9  12   0      508.45      499.73     29.01 o 
  10  12   0      226.83      250.01     24.27 o 
  11  12   0       68.40       32.21     19.55 o 
  12  12   0       92.82       89.54     27.88 o 
  13  12   0      219.22      130.20     36.62 o 
   1  13   0        5.30       10.86      6.34 o 
   2  13   0        7.61        8.12      5.56 o 
   3  13   0      736.98      780.25     17.84 o 
   4  13   0      281.42      285.82     20.49 o 
   5  13   0       30.85       31.36      7.51 o 
   6  13   0        0.30        8.03      6.76 o 
   7  13   0      118.33      116.69     15.06 o 
   8  13   0       48.35       33.24     11.62 o 
   9  13   0      108.35      131.50     20.84 o 
  10  13   0       42.65       80.82     21.97 o 
  11  13   0     1488.37     1478.40     63.87 o 
  12  13   0      479.84      495.03     85.30 o 
   0  14   0        0.00       -6.12      9.15 o 
   1  14   0        0.08        4.44      5.93 o 
   2  14   0      155.57      148.26      9.27 o 
   3  14   0      361.08      360.08     13.59 o 
   4  14   0      648.80      586.79     23.80 o 
   5  14   0       45.89       48.14      8.63 o 
   6  14   0       35.95       47.36      9.57 o 
   7  14   0      894.53      868.29     44.79 o 
   8  14   0      665.42      672.25     40.62 o 
   9  14   0     1391.60     1338.36     56.47 o 
  10  14   0      153.35      103.04     23.80 o 
  11  14   0       37.61       10.51     14.99 o 
  12  14   0       40.32       59.46     21.68 o 
   1  15   0      262.39      261.49     11.67 o 
   2  15   0      795.81      801.80     18.62 o 
   3  15   0      339.75      368.85     14.19 o 
   4  15   0      315.96      322.27     14.89 o 
   5  15   0      257.18      312.82     20.47 o 
   6  15   0      725.69      711.05     30.32 o 
   7  15   0        1.02       -3.15     12.84 o 
   8  15   0      126.91      104.73     20.55 o 
   9  15   0        8.97       13.52     17.75 o 
  10  15   0        5.56      -15.43     15.43 o 
  11  15   0      438.35      437.73     42.21 o 
  12  15   0       91.54      107.19     27.92 o 
   0  16   0      104.89      114.56     13.93 o 
   1  16   0        1.47        8.33      7.00 o 
   2  16   0      533.25      539.78     19.84 o 
   3  16   0      198.19      210.20     14.58 o 
   4  16   0       15.92       18.75      8.59 o 
   5  16   0      192.30      192.07     15.70 o 
   6  16   0        6.55       13.19     10.56 o 
   7  16   0      113.53      114.28     17.15 o 
   8  16   0      250.11      270.77     55.28 o 
   9  16   0     1181.67     1165.79     58.29 o 
  10  16   0        0.66        3.99     16.53 o 
  11  16   0       12.43       22.16     19.06 o 
   1  17   0       51.16       61.42     14.81 o 
   2  17   0      809.44      845.28     27.79 o 
   3  17   0        9.02       12.11      7.30 o 
   4  17   0        0.51       -6.93      8.14 o 
   5  17   0      119.96      128.61     17.12 o 
   6  17   0        6.35        1.59      9.82 o 
   7  17   0      549.60      571.59     32.41 o 
   8  17   0       15.38       21.55     15.53 o 
   9  17   0        4.34       -3.69     16.11 o 
  10  17   0        0.56      -14.91     14.91 o 
  11  17   0        3.87        3.14     21.61 o 
   0  18   0     1286.16     1255.53     44.01 o 
   1  18   0     4948.77     4982.71     78.34 o 
   2  18   0      444.90      393.78     32.85 o 
   3  18   0        2.44        9.89     11.05 o 
   4  18   0       52.49       45.12     22.40 o 
   5  18   0       20.62       10.13     11.04 o 
   6  18   0       60.40       46.87     13.78 o 
   7  18   0      104.59       96.88     37.07 o 
   8  18   0      174.28      227.67     44.19 o 
   9  18   0       50.92       71.08     22.41 o 
  10  18   0        3.37        5.05     16.86 o 
  11  18   0      416.05      478.90     47.47 o 
   1  19   0      377.56      385.23     54.16 o 
   2  19   0      636.65      637.92     41.00 o 
   3  19   0      359.84      279.91     43.70 o 
   4  19   0      180.99      135.85     22.78 o 
   5  19   0       14.01       20.05     11.89 o 
   6  19   0      263.12      267.82     24.76 o 
   7  19   0      160.70      150.68     23.63 o 
   8  19   0        5.00       -7.31     13.31 o 
   9  19   0       30.60        4.88     29.43 o 
  10  19   0      236.01      220.29     34.63 o 
   0  20   0      671.84      775.43     64.75 o 
   1  20   0       38.99       19.18     15.22 o 
   2  20   0       66.42       50.18     16.82 o 
   3  20   0       26.45        1.60     29.81 o 
   4  20   0       60.66       52.52     18.78 o 
   5  20   0       76.02       57.44     18.68 o 
   6  20   0        0.71       -2.58     13.60 o 
   7  20   0      417.05      426.93     40.24 o 
   8  20   0       18.03       33.34     18.77 o 
   9  20   0        1.80        3.18     19.40 o 
  10  20   0        0.34       -5.84     19.06 o 
   1  21   0      177.85      184.99     27.26 o 
   2  21   0      101.05      140.08     53.59 o 
   3  21   0      472.99      450.69     38.71 o 
   4  21   0      265.86      259.78     32.36 o 
   5  21   0     1050.89      962.06     50.22 o 
   6  21   0       50.58       65.23     29.39 o 
   7  21   0       13.77       24.21     17.74 o 
   8  21   0       13.82       34.65     27.57 o 
   9  21   0      385.08      447.41     63.91 o 
   0  22   0      494.14      511.18     60.89 o 
   1  22   0      126.82      126.91     25.27 o 
   2  22   0      190.61      170.91     32.09 o 
   3  22   0       42.30       18.40     15.27 o 
   4  22   0       58.65       44.40     19.84 o 
   5  22   0      700.46      624.90     47.17 o 
   6  22   0       54.19       51.59     21.57 o 
   7  22   0      261.24      194.29     39.67 o 
   8  22   0       70.37       47.07     29.18 o 
   9  22   0      362.40      288.52     55.28 o 
   1  23   0        6.11       28.51     18.19 o 
   2  23   0        3.25      -17.36     32.58 o 
   3  23   0       53.19       46.57     50.12 o 
   4  23   0      684.01      679.11     49.69 o 
   5  23   0       72.82       21.58     24.83 o 
   6  23   0        1.15      -15.53     15.53 o 
   7  23   0        5.52       19.43     18.82 o 
   8  23   0      301.35      326.19     56.89 o 
   0  24   0      223.93      262.99     47.35 o 
   1  24   0      231.93      196.79     66.36 o 
   2  24   0      139.03      128.50     29.36 o 
   3  24   0      106.65      113.27     25.29 o 
   4  24   0        9.58        1.13     16.82 o 
   5  24   0        6.43       35.87     19.71 o 
   6  24   0      229.30      238.09     34.80 o 
   7  24   0      173.62      195.89     33.12 o 
   1  25   0      661.22      605.93     49.57 o 
   2  25   0       60.79       26.67     17.52 o 
   3  25   0      368.42      442.42     44.69 o 
   4  25   0      199.94      216.47     34.27 o 
   5  25   0      320.08      353.36     40.39 o 
   6  25   0        4.53       23.71     22.41 o 
   0  26   0      197.33      176.35     44.83 o 
   1  26   0      382.28      390.34     43.41 o 
   2  26   0        3.38       -4.05     17.55 o 
   3  26   0        0.94       -1.81     17.50 o 
   4  26   0      211.93      269.37     57.00 o 
   5  26   0       64.35       59.54     40.65 o 
   1  27   0      311.35      326.67     42.16 o 
   2  27   0      313.81      358.40     43.45 o 
   3  27   0        9.95        3.79     21.67 o 
   4  27   0       75.59       87.51     35.32 o 
   0  28   0     1069.20     1245.22    102.91 o 
   1  28   0      707.86      777.93     61.72 o 
 -14   1   1       74.55       71.31     24.37 o 
 -13   1   1       10.08       21.79     17.91 o 
 -12   1   1       52.99       27.11     12.99 o 
 -11   1   1     1168.91     1280.27     42.79 o 
 -10   1   1       90.54       74.47     17.87 o 
  -9   1   1       33.68       53.93     16.57 o 
  -8   1   1       68.61       71.47     30.83 o 
  -7   1   1      801.56      765.12     47.07 o 
  -6   1   1       33.86       49.43     10.84 o 
  -5   1   1       74.71       76.99     14.91 o 
  -4   1   1      171.62      144.54     12.47 o 
  -3   1   1      132.28      118.69     14.17 o 
  -2   1   1     1732.47     1622.74     18.81 o 
  -1   1   1     4430.69     4235.65     33.20 o 
   0   1   1     3684.94     3485.26     31.84 o 
   1   1   1     2211.50     2124.51     28.57 o 
   2   1   1     3229.98     3061.18     42.85 o 
   3   1   1      122.36      123.46     10.49 o 
   4   1   1     1473.04     1472.42     34.59 o 
   5   1   1     1047.15     1131.65     78.88 o 
   6   1   1      848.96      839.80     55.35 o 
   7   1   1       33.65       34.28     11.40 o 
   8   1   1      869.57      969.91     55.03 o 
   9   1   1     1026.06      922.43     70.36 o 
  10   1   1        0.75        0.69     12.08 o 
  11   1   1       82.19       60.19     19.08 o 
  12   1   1       44.13       40.86     14.45 o 
  13   1   1      161.71      132.53     29.23 o 
  14   1   1      122.60      121.49     23.84 o 
 -14   2   1      317.21      415.47    112.31 o 
 -13   2   1        0.96       19.34     17.50 o 
 -12   2   1        5.88       16.77     11.81 o 
 -11   2   1     1008.78      981.06     40.18 o 
 -10   2   1      100.37       92.86     14.81 o 
  -9   2   1     2055.96     2000.64     47.43 o 
  -8   2   1       44.77       18.23     13.19 o 
  -7   2   1       14.22       -7.16      7.36 o 
  -6   2   1       41.51       21.80     20.38 o 
  -5   2   1     3321.20     3447.40     64.12 o 
  -4   2   1      226.50      234.61     11.41 o 
  -3   2   1     2583.58     2353.67     31.97 o 
  -2   2   1     3067.99     2935.41     28.07 o 
  -1   2   1       12.03       13.37      1.84 o 
   0   2   1     2569.26     2616.50     26.93 o 
   1   2   1     6307.51     5864.10     45.91 o 
   2   2   1     9910.16     9387.53    101.52 o 
   3   2   1      222.63      191.68     11.95 o 
   4   2   1     1188.87     1160.26     45.95 o 
   5   2   1       84.04       92.04     14.42 o 
   6   2   1     1949.35     2058.28     55.80 o 
   7   2   1      496.94      558.64     28.60 o 
   8   2   1       31.57       65.27     14.82 o 
   9   2   1      284.42      244.16     25.67 o 
  10   2   1       76.87       71.44     26.20 o 
  11   2   1        2.10        8.29     11.09 o 
  12   2   1      220.49      229.12     24.77 o 
  13   2   1       49.23       48.72     16.91 o 
  14   2   1       77.62      104.86     21.48 o 
 -14   3   1       24.62       19.92     20.40 o 
 -13   3   1       22.35        6.47     26.80 o 
 -12   3   1       31.38       39.23     14.12 o 
 -11   3   1      240.84      277.11     24.16 o 
 -10   3   1       22.66       41.18     12.56 o 
  -9   3   1       77.16       71.86     12.66 o 
  -8   3   1      129.89      106.33     18.49 o 
  -7   3   1       47.73       31.13     12.01 o 
  -6   3   1        0.52        0.23      4.94 o 
  -5   3   1      568.22      582.17     30.16 o 
  -4   3   1       13.88       17.18      9.87 o 
  -3   3   1      443.16      446.52     11.92 o 
  -2   3   1      409.15      404.20      8.52 o 
  -1   3   1      947.91      868.47     10.77 o 
   0   3   1     1902.19     1733.85     27.01 o 
   1   3   1      137.68      141.85      9.62 o 
   2   3   1       32.27       24.23      4.46 o 
   3   3   1      835.73      838.14     19.63 o 
   4   3   1        9.14       27.85      7.36 o 
   5   3   1      779.06      767.73     27.74 o 
   6   3   1      148.58      146.72     16.35 o 
   7   3   1        0.14       -3.72      8.04 o 
   8   3   1      310.75      329.36     26.57 o 
   9   3   1       89.03      104.49     14.58 o 
  10   3   1       14.18        6.10     14.43 o 
  11   3   1        5.64        3.21     10.08 o 
  12   3   1        5.84        3.96     11.65 o 
  13   3   1        0.12       -7.86     12.28 o 
  14   3   1       55.30       82.17     20.61 o 
 -14   4   1       82.21       63.85     31.39 o 
 -13   4   1       20.46       39.30     18.02 o 
 -12   4   1      144.84      140.25     19.83 o 
 -11   4   1        6.16       -9.53      9.53 o 
 -10   4   1       56.64       70.12     14.16 o 
  -9   4   1      431.73      446.12     24.96 o 
  -8   4   1       33.23       38.73      9.89 o 
  -7   4   1      974.50      931.27     33.67 o 
  -6   4   1      851.40      885.83     25.51 o 
  -5   4   1     2204.27     2154.01     37.62 o 
  -4   4   1       23.63       20.25      5.57 o 
  -3   4   1     1924.35     1809.70     22.00 o 
  -2   4   1     1120.94     1091.06     14.81 o 
  -1   4   1      351.61      348.03      7.43 o 
   0   4   1       93.86       69.80      2.60 o 
   1   4   1     1117.92     1121.51     13.85 o 
   2   4   1    24327.64    23285.10    162.33 o 
   3   4   1     1585.81     1521.18     26.67 o 
   4   4   1     1648.13     1617.51     36.94 o 
   5   4   1      771.01      774.52     22.83 o 
   6   4   1       74.62       86.81     10.55 o 
   7   4   1       18.38       23.04      8.54 o 
   8   4   1      127.33       84.13     12.75 o 
   9   4   1       66.31       89.11     13.96 o 
  10   4   1       63.88       58.87     13.62 o 
  11   4   1       59.29       62.78     14.98 o 
  12   4   1       10.60       -9.88      9.88 o 
  13   4   1       50.64       35.07     15.93 o 
  14   4   1        0.60       -3.39     15.52 o 
 -14   5   1       45.99       46.03     28.31 o 
 -13   5   1        4.78       33.77     19.82 o 
 -12   5   1      236.81      295.83     27.90 o 
 -11   5   1       36.40       55.12     14.45 o 
 -10   5   1     4871.38     4985.71     84.00 o 
  -9   5   1        1.18       -7.93      7.93 o 
  -8   5   1      303.00      281.02     19.69 o 
  -7   5   1      198.24      198.10     15.64 o 
  -6   5   1      939.49      977.11     27.41 o 
  -5   5   1        4.06       15.45      5.80 o 
  -4   5   1       81.75      106.52      8.21 o 
  -3   5   1     1080.45     1101.62     17.18 o 
  -2   5   1      899.34      807.38     13.31 o 
  -1   5   1    34765.40    32965.90    197.78 o 
   0   5   1    18945.28    18318.66    130.30 o 
   1   5   1     4340.15     4296.26     37.38 o 
   2   5   1        5.94       11.44      6.04 o 
   3   5   1      528.18      572.07     14.34 o 
   4   5   1     5568.92     5924.20     80.35 o 
   5   5   1      289.79      296.36     18.63 o 
   6   5   1      290.94      382.32     19.14 o 
   7   5   1       24.21       23.70      8.17 o 
   8   5   1       21.88       22.38      9.49 o 
   9   5   1       31.56        9.44      9.17 o 
  10   5   1       48.85       35.51     20.29 o 
  11   5   1      111.78      129.89     20.25 o 
  12   5   1       13.31       15.26     14.04 o 
  13   5   1      216.57      249.19     27.41 o 
 -14   6   1       40.19       48.82     23.91 o 
 -13   6   1       68.51       62.18     22.07 o 
 -12   6   1       30.04       16.99     13.05 o 
 -11   6   1      227.33      220.73     23.06 o 
 -10   6   1      528.95      558.96     30.31 o 
  -9   6   1      738.14      723.66     29.97 o 
  -8   6   1       55.76       44.13     10.81 o 
  -7   6   1      634.59      589.68     23.60 o 
  -6   6   1       95.28       63.12      9.62 o 
  -5   6   1      205.14      254.42     28.80 o 
  -4   6   1     1958.77     2007.67     26.65 o 
  -3   6   1       30.48       34.44      4.71 o 
  -2   6   1     1141.52     1083.17     21.00 o 
  -1   6   1     6588.09     6332.55     47.84 o 
   0   6   1    38027.11    36494.43    247.17 o 
   1   6   1    71988.47    69535.03    465.68 o 
   2   6   1      688.30      597.33     17.05 o 
   3   6   1     7036.83     7172.02     70.62 o 
   4   6   1     1765.68     1939.54     34.54 o 
   5   6   1     2310.85     2380.34     42.10 o 
   6   6   1     1398.98     1599.43     36.46 o 
   7   6   1       18.96       22.75      8.84 o 
   8   6   1      253.12      254.31     22.05 o 
   9   6   1        0.19       11.98     10.86 o 
  10   6   1       17.49       22.30     11.67 o 
  11   6   1      448.45      360.14     28.34 o 
  12   6   1       18.48        8.57     13.19 o 
  13   6   1       60.95       54.51     17.11 o 
 -14   7   1       57.44       24.45     20.75 o 
 -13   7   1       39.53       34.70     19.45 o 
 -12   7   1        0.04      -10.06     10.06 o 
 -11   7   1     1903.61     1862.56     62.81 o 
 -10   7   1     8539.04     8442.42    117.22 o 
  -9   7   1      784.52      751.78     40.81 o 
  -8   7   1     1366.57     1259.30     36.65 o 
  -7   7   1       31.04       26.51      8.41 o 
  -6   7   1      521.62      533.30     30.07 o 
  -5   7   1      383.72      457.00     23.25 o 
  -4   7   1      456.34      512.30     13.66 o 
  -3   7   1       58.18       85.61      6.42 o 
  -2   7   1     1722.29     1837.45     22.60 o 
  -1   7   1    17426.01    17290.31    121.18 o 
   0   7   1      103.10      111.13      5.85 o 
   1   7   1     4103.11     4159.98     38.37 o 
   2   7   1      702.45      685.85     13.57 o 
   3   7   1        0.02        5.54      4.16 o 
   4   7   1     2535.57     2870.78     39.31 o 
   5   7   1       86.19      101.31     10.82 o 
   6   7   1      616.62      660.15     35.37 o 
   7   7   1       20.06       24.16      8.83 o 
   8   7   1        3.84       -0.45      7.92 o 
   9   7   1       79.70       62.58     13.46 o 
  10   7   1       11.26       17.64     11.45 o 
  11   7   1        3.29        3.35     10.34 o 
  12   7   1     1155.24     1247.49     48.17 o 
  13   7   1      372.65      397.89     33.91 o 
 -13   8   1       66.84       75.14     22.94 o 
 -12   8   1      244.85      284.00     54.14 o 
 -11   8   1      129.47      139.86     19.39 o 
 -10   8   1      985.87     1078.60     40.93 o 
  -9   8   1     1089.53     1149.40     37.62 o 
  -8   8   1      396.67      388.69     23.24 o 
  -7   8   1     1336.61     1303.15     34.91 o 
  -6   8   1       13.75       24.13      7.81 o 
  -5   8   1        1.95        7.94      4.63 o 
  -4   8   1     1375.20     1511.41     39.91 o 
  -3   8   1     4212.50     4267.17     41.51 o 
  -2   8   1      271.17      298.12      9.69 o 
  -1   8   1      181.69      185.26      8.52 o 
   0   8   1      373.16      346.47     17.45 o 
   1   8   1     1369.09     1347.35     19.12 o 
   2   8   1      852.09      885.90     15.99 o 
   3   8   1     1505.03     1625.16     22.76 o 
   4   8   1        0.19        1.55      4.32 o 
   5   8   1        0.37       -2.23      6.84 o 
   6   8   1        1.77        6.16      7.19 o 
   7   8   1       21.21       21.37      8.51 o 
   8   8   1      267.44      232.50     20.10 o 
   9   8   1       38.53       25.89     11.57 o 
  10   8   1       69.99       66.00     14.67 o 
  11   8   1      788.48      856.89     39.13 o 
  12   8   1      805.70      799.78     41.49 o 
  13   8   1       54.50       27.51     15.75 o 
 -13   9   1        1.01        6.13     13.95 o 
 -12   9   1       15.49       -8.55     12.08 o 
 -11   9   1       25.85       20.88     13.15 o 
 -10   9   1        3.89        3.65     10.61 o 
  -9   9   1     1003.16     1021.83     35.90 o 
  -8   9   1        0.17       -7.63      7.63 o 
  -7   9   1       53.43       23.12      9.15 o 
  -6   9   1       13.82       14.93      7.12 o 
  -5   9   1      490.90      526.00     15.62 o 
  -4   9   1      933.34      824.52     17.87 o 
  -3   9   1     3498.61     3836.09     39.71 o 
  -2   9   1    12104.13    12711.20     91.05 o 
  -1   9   1     5967.89     6107.00     50.73 o 
   0   9   1       88.05       86.61      5.99 o 
   1   9   1     1998.47     1856.60     21.50 o 
   2   9   1      740.47      776.20     15.90 o 
   3   9   1      288.04      326.12     10.93 o 
   4   9   1     1786.39     1887.00     31.33 o 
   5   9   1      194.18      220.35     14.82 o 
   6   9   1      322.25      375.15     20.09 o 
   7   9   1      119.96      109.80     14.08 o 
   8   9   1       17.66       19.17     11.40 o 
   9   9   1      179.08      186.99     19.84 o 
  10   9   1      966.64      843.71     36.16 o 
  11   9   1      927.70      956.57     40.85 o 
  12   9   1      458.65      426.58     33.04 o 
  13   9   1      469.88      553.17     39.17 o 
 -13  10   1        7.27       22.97     16.67 o 
 -12  10   1      184.88      177.78     29.76 o 
 -11  10   1        7.10        5.20     11.87 o 
 -10  10   1      559.46      603.50     31.99 o 
  -9  10   1      665.63      643.31     30.29 o 
  -8  10   1     2880.06     2726.70     56.05 o 
  -7  10   1      124.89      130.31     14.60 o 
  -6  10   1      335.37      368.44     19.73 o 
  -5  10   1        3.15        2.72      4.86 o 
  -4  10   1     1640.81     1696.44     32.79 o 
  -3  10   1      815.58      806.80     17.10 o 
  -2  10   1      688.92      695.10     16.78 o 
  -1  10   1      312.54      339.05     10.33 o 
   0  10   1     2976.65     3028.87     34.97 o 
   1  10   1     1162.48     1156.53     25.68 o 
   2  10   1      665.36      730.29     14.18 o 
   3  10   1      285.90      327.63     15.93 o 
   4  10   1      740.64      781.34     20.19 o 
   5  10   1     3405.80     3509.55     48.54 o 
   6  10   1       33.97       34.29     10.45 o 
   7  10   1       71.70       72.35     19.70 o 
   8  10   1       54.23       54.63     11.85 o 
   9  10   1      163.16      152.96     18.32 o 
  10  10   1        4.96       10.08     11.51 o 
  11  10   1      261.37      259.02     25.87 o 
  12  10   1       31.43       48.93     16.02 o 
  13  10   1      439.91      490.79     47.94 o 
 -13  11   1      238.12      212.76     34.14 o 
 -12  11   1      269.63      275.18     27.64 o 
 -11  11   1       72.04       49.18     14.62 o 
 -10  11   1      262.58      313.89     43.54 o 
  -9  11   1      659.49      660.00     31.19 o 
  -8  11   1     1207.28     1185.38     37.09 o 
  -7  11   1      561.02      568.67     25.72 o 
  -6  11   1      173.34      165.92     13.14 o 
  -5  11   1        3.66       -2.35      4.71 o 
  -4  11   1     1687.29     1883.86     28.90 o 
  -3  11   1      594.97      590.28     15.27 o 
  -2  11   1      355.43      394.33     12.06 o 
  -1  11   1      474.63      558.68     13.36 o 
   0  11   1      185.98      182.18     11.99 o 
   1  11   1     7524.03     7637.37     63.56 o 
   2  11   1     6085.93     6104.14     52.78 o 
   3  11   1     2402.42     2471.92     30.78 o 
   4  11   1       32.89       36.36      6.93 o 
   5  11   1      127.68      141.79     14.12 o 
   6  11   1       28.33       10.91      8.36 o 
   7  11   1       76.40       82.26     12.86 o 
   8  11   1      167.36      122.34     16.00 o 
   9  11   1       10.73        5.01     10.43 o 
  10  11   1        0.14       -3.34     13.18 o 
  11  11   1     1240.21     1318.45     60.24 o 
  12  11   1      235.55      212.15     44.16 o 
  13  11   1       14.81       10.34     20.50 o 
 -13  12   1      227.03      226.54     35.01 o 
 -12  12   1      156.88      123.50     25.96 o 
 -11  12   1      778.88      830.23     39.82 o 
 -10  12   1      475.35      573.91     68.41 o 
  -9  12   1     1305.03     1310.02     41.55 o 
  -8  12   1      208.56      203.68     19.21 o 
  -7  12   1      684.56      692.89     27.57 o 
  -6  12   1      410.30      409.98     23.85 o 
  -5  12   1        6.25       12.19      5.99 o 
  -4  12   1       11.45        2.89      4.61 o 
  -3  12   1     1197.28     1214.62     22.39 o 
  -2  12   1        1.53       -0.64      3.77 o 
  -1  12   1      231.65      225.61     11.17 o 
   0  12   1       24.09       49.62     13.25 o 
   1  12   1     5158.24     4998.25     46.74 o 
   2  12   1      193.84      195.43      9.02 o 
   3  12   1      147.44      146.75      9.01 o 
   4  12   1     2979.68     3146.23     41.55 o 
   5  12   1        0.83        2.48      6.55 o 
   6  12   1        0.08        5.01      7.70 o 
   7  12   1        3.55       -7.67      7.67 o 
   8  12   1      127.94      151.64     17.56 o 
   9  12   1      423.12      420.30     45.08 o 
  10  12   1      401.71      397.23     38.15 o 
  11  12   1      607.68      605.98     46.95 o 
  12  12   1      422.32      424.42     43.72 o 
 -12  13   1      104.31       59.06     22.65 o 
 -11  13   1       10.31       22.37     16.08 o 
 -10  13   1       42.32       50.93     15.66 o 
  -9  13   1      364.14      391.79     26.55 o 
  -8  13   1      266.57      249.33     25.34 o 
  -7  13   1       96.18       77.76     13.22 o 
  -6  13   1       48.74       30.73      7.45 o 
  -5  13   1      421.61      437.41     16.55 o 
  -4  13   1       25.72       19.99      6.08 o 
  -3  13   1      159.82      185.85     10.57 o 
  -2  13   1        3.15        9.49      4.54 o 
  -1  13   1      490.27      548.48     16.84 o 
   0  13   1      178.55      202.04     14.15 o 
   1  13   1     3596.77     3519.03     45.17 o 
   2  13   1       15.12        6.61      4.15 o 
   3  13   1     1024.58     1066.59     20.22 o 
   4  13   1        0.29        1.36      4.93 o 
   5  13   1      134.73      155.56     14.01 o 
   6  13   1      280.59      277.84     27.83 o 
   7  13   1      124.38      136.29     16.19 o 
   8  13   1        0.44        5.84     12.64 o 
   9  13   1        0.60        2.29     19.05 o 
  10  13   1       47.71       38.12     18.58 o 
  11  13   1       55.09       49.00     25.57 o 
  12  13   1        0.76       11.96     39.77 o 
 -12  14   1        3.68      -18.84     30.20 o 
 -11  14   1      346.34      377.71     38.73 o 
 -10  14   1      468.93      521.34     40.98 o 
  -9  14   1      519.21      500.24     84.56 o 
  -8  14   1       42.65       32.98     15.36 o 
  -7  14   1      626.10      623.68     24.92 o 
  -6  14   1       11.79        4.99      6.67 o 
  -5  14   1      589.17      668.24     19.72 o 
  -4  14   1     1020.15      996.58     22.42 o 
  -3  14   1      224.83      242.80     12.84 o 
  -2  14   1      514.83      493.31     15.14 o 
  -1  14   1       15.50       11.87      4.79 o 
   0  14   1      106.62      106.40     10.91 o 
   1  14   1     2076.88     2166.95     28.31 o 
   2  14   1     1675.28     1756.16     25.67 o 
   3  14   1     1424.59     1511.76     24.85 o 
   4  14   1        1.22        6.85      5.43 o 
   5  14   1       47.73       47.39     11.12 o 
   6  14   1      314.59      307.94     23.47 o 
   7  14   1       80.56       91.39     19.02 o 
   8  14   1      253.71      228.01     28.45 o 
   9  14   1        5.43        6.99     14.28 o 
  10  14   1        5.93        8.08     15.91 o 
  11  14   1       24.72       26.75     19.29 o 
  12  14   1        0.35       33.14     20.96 o 
 -12  15   1       26.77       -1.21     19.28 o 
 -11  15   1      190.24      256.25     34.06 o 
 -10  15   1       20.40      -11.05     14.44 o 
  -9  15   1        4.64       18.01     14.85 o 
  -8  15   1      592.62      619.92     40.02 o 
  -7  15   1      342.00      328.57     31.10 o 
  -6  15   1      138.51      141.63     12.10 o 
  -5  15   1      167.13      176.64     12.57 o 
  -4  15   1       49.58       43.71      9.95 o 
  -3  15   1      892.91      991.19     26.60 o 
  -2  15   1      209.08      229.40     11.67 o 
  -1  15   1       16.08       20.40      5.69 o 
   0  15   1      141.00      183.22     12.57 o 
   1  15   1      312.86      314.65     15.04 o 
   2  15   1        1.43       -3.31      5.37 o 
   3  15   1      250.90      249.59     17.97 o 
   4  15   1      709.79      740.79     23.56 o 
   5  15   1       27.77       28.42     10.39 o 
   6  15   1      132.49       93.52     21.81 o 
   7  15   1      431.88      375.33     32.76 o 
   8  15   1      346.17      417.31     35.97 o 
   9  15   1      322.27      389.58     37.39 o 
  10  15   1       29.93       35.84     18.88 o 
  11  15   1        8.97        6.29     17.26 o 
 -12  16   1       20.76       37.67     30.87 o 
 -11  16   1      326.96      322.06     43.39 o 
 -10  16   1       90.79       65.40     42.34 o 
  -9  16   1      265.67      216.71     37.25 o 
  -8  16   1      399.00      383.20     34.90 o 
  -7  16   1     1511.17     1421.59     49.20 o 
  -6  16   1     2441.47     2220.78     44.79 o 
  -5  16   1     1030.41     1146.92     30.87 o 
  -4  16   1       34.57       38.71      7.74 o 
  -3  16   1       60.59       63.38      8.44 o 
  -2  16   1       80.87       88.42      8.65 o 
  -1  16   1       13.83       11.90      6.50 o 
   0  16   1     1161.37     1222.27     27.36 o 
   1  16   1     2125.43     2100.21     36.90 o 
   2  16   1      473.27      464.52     25.27 o 
   3  16   1     2126.59     2014.09     46.91 o 
   4  16   1      452.25      450.93     25.74 o 
   5  16   1      260.47      252.58     21.90 o 
   6  16   1        0.01       -7.64      7.64 o 
   7  16   1       74.55       72.04     18.70 o 
   8  16   1       34.17       32.97     17.10 o 
   9  16   1      786.98      825.99     56.01 o 
  10  16   1        0.01       -1.35     17.41 o 
  11  16   1       30.61       46.67     20.97 o 
 -11  17   1       13.88       -0.29     18.29 o 
 -10  17   1      313.52      312.74     36.83 o 
  -9  17   1        2.12        5.00     14.63 o 
  -8  17   1      205.54      182.63     26.39 o 
  -7  17   1      584.00      528.01     30.93 o 
  -6  17   1      291.58      289.90     19.71 o 
  -5  17   1        0.02        1.72      6.88 o 
  -4  17   1       32.40       15.18     10.24 o 
  -3  17   1      698.23      680.33     23.30 o 
  -2  17   1      263.13      214.23     14.54 o 
  -1  17   1      728.51      680.32     30.44 o 
   0  17   1     3278.32     3155.68     61.49 o 
   1  17   1       16.63       18.78      7.02 o 
   2  17   1       29.79       36.14      9.76 o 
   3  17   1     1741.09     1730.56     44.86 o 
   4  17   1      168.15      143.75     33.11 o 
   5  17   1       53.27       47.09     12.80 o 
   6  17   1       41.53       13.04     11.36 o 
   7  17   1      356.07      356.10     79.62 o 
   8  17   1      114.15      105.99     21.92 o 
   9  17   1      326.70      372.83     37.99 o 
  10  17   1       36.49       44.79     28.73 o 
  11  17   1      420.28      469.39     47.02 o 
 -11  18   1      462.63      419.93     44.58 o 
 -10  18   1        0.16        6.12     16.24 o 
  -9  18   1       82.51      108.60     23.55 o 
  -8  18   1       45.53       48.03     18.68 o 
  -7  18   1       52.95       36.67     18.78 o 
  -6  18   1     1904.90     1790.74     49.64 o 
  -5  18   1      790.53      730.66     31.64 o 
  -4  18   1      172.55      156.10     17.44 o 
  -3  18   1       93.57      120.65     15.88 o 
  -2  18   1       48.23       28.47     10.42 o 
  -1  18   1       17.96       32.58     16.43 o 
   0  18   1     3030.01     3030.89     78.89 o 
   1  18   1       95.22       78.75     19.12 o 
   2  18   1      229.20      208.60     19.06 o 
   3  18   1     1614.11     1513.81     42.68 o 
   4  18   1        5.73        3.17     10.42 o 
   5  18   1      190.78      161.69     27.40 o 
   6  18   1      398.31      446.01     30.20 o 
   7  18   1      194.12      186.14     22.51 o 
   8  18   1      679.02      674.27     46.57 o 
   9  18   1      447.76      481.55     55.70 o 
  10  18   1      348.35      357.65     58.33 o 
 -10  19   1      129.70      124.33     38.93 o 
  -9  19   1      108.10      116.53     25.18 o 
  -8  19   1       10.47        9.82     16.66 o 
  -7  19   1       98.69       77.71     18.54 o 
  -6  19   1        0.00       -6.89     13.28 o 
  -5  19   1      103.99       89.13     20.08 o 
  -4  19   1      149.81      129.38     22.84 o 
  -3  19   1        2.01       18.27     13.41 o 
  -2  19   1      962.81      950.05     34.40 o 
  -1  19   1      141.22      126.19     16.24 o 
   0  19   1      319.34      343.40     24.00 o 
   1  19   1       28.61       26.20     15.61 o 
   2  19   1       31.15       32.03     24.24 o 
   3  19   1        0.19       13.42      9.11 o 
   4  19   1       10.19        5.22     10.28 o 
   5  19   1      414.84      386.22     27.97 o 
   6  19   1        0.04       14.76     18.39 o 
   7  19   1        3.60       -7.38     11.65 o 
   8  19   1        3.35        8.30     14.95 o 
   9  19   1      104.90       86.78     36.41 o 
  10  19   1      502.27      543.08     48.42 o 
 -10  20   1       49.55        3.58     23.92 o 
  -9  20   1       29.67       22.52     25.18 o 
  -8  20   1      333.97      318.31     82.88 o 
  -7  20   1      197.78      187.06     37.56 o 
  -6  20   1       72.41       74.81     20.41 o 
  -5  20   1      157.24      108.81     32.30 o 
  -4  20   1        2.14        3.74     12.99 o 
  -3  20   1       14.04       21.74     14.96 o 
  -2  20   1      589.77      597.25     40.95 o 
  -1  20   1       35.54       21.66     11.41 o 
   0  20   1      676.06      673.79     31.47 o 
   1  20   1        0.11        2.62     19.54 o 
   2  20   1       47.63       39.74     16.44 o 
   3  20   1      354.86      293.39     32.12 o 
   4  20   1      151.05      131.07     24.45 o 
   5  20   1      454.97      407.86     40.34 o 
   6  20   1      226.72      234.19     30.03 o 
   7  20   1       27.98       39.68     15.05 o 
   8  20   1        1.68        9.16     17.78 o 
   9  20   1        5.02        7.19     30.90 o 
  -9  21   1       77.46       40.41     29.95 o 
  -8  21   1       19.52       12.62     16.11 o 
  -7  21   1       64.36       71.74     21.84 o 
  -6  21   1       10.82        2.38     15.40 o 
  -5  21   1       18.66       44.16     18.10 o 
  -4  21   1       11.08       35.58     16.45 o 
  -3  21   1      408.35      342.27     35.06 o 
  -2  21   1       41.22       45.33     17.81 o 
  -1  21   1      228.75      224.95     28.76 o 
   0  21   1      213.68      254.93     51.66 o 
   1  21   1       61.31       70.57     27.92 o 
   2  21   1       15.31        8.93     14.64 o 
   3  21   1       40.09        9.10     14.99 o 
   4  21   1      267.69      228.98     67.45 o 
   5  21   1        5.44        5.90     14.43 o 
   6  21   1      529.69      511.83     43.78 o 
   7  21   1       12.93       23.10     16.53 o 
   8  21   1      140.42       87.62     35.14 o 
   9  21   1       89.81       27.36     31.01 o 
  -9  22   1       75.69       49.24     32.83 o 
  -8  22   1       60.38       56.15     22.93 o 
  -7  22   1        3.96      -15.25     15.25 o 
  -6  22   1        0.40       10.59     15.39 o 
  -5  22   1      347.55      378.59     38.65 o 
  -4  22   1        2.18        5.84     14.58 o 
  -3  22   1       51.39       26.49     17.06 o 
  -2  22   1      183.56      169.05     51.70 o 
  -1  22   1       37.60       38.66     25.15 o 
   0  22   1       34.22       26.19     34.23 o 
   1  22   1       16.65       -7.17     15.03 o 
   2  22   1      143.28      192.57     28.89 o 
   3  22   1        2.58       -9.97     13.73 o 
   4  22   1     1265.63     1188.94     91.09 o 
   5  22   1      150.93      108.63     25.17 o 
   6  22   1      798.25      747.46     52.43 o 
   7  22   1       17.30       -2.43     16.79 o 
   8  22   1       18.31       47.56     32.55 o 
  -8  23   1        5.34       -2.79     19.54 o 
  -7  23   1       14.67        5.66     17.12 o 
  -6  23   1        0.60      -11.23     16.07 o 
  -5  23   1        1.94        8.63     15.97 o 
  -4  23   1        0.04       10.72     45.28 o 
  -3  23   1      407.42      399.20     40.22 o 
  -2  23   1        0.23        3.41     15.14 o 
  -1  23   1        3.66        2.67     14.18 o 
   0  23   1      699.13      677.84     48.66 o 
   1  23   1      547.18      540.12     71.27 o 
   2  23   1      505.36      444.95     41.77 o 
   3  23   1      977.57      930.44     55.30 o 
   4  23   1       12.77        2.92     16.18 o 
   5  23   1       32.92       41.25     20.06 o 
   6  23   1        1.99       -5.04     16.85 o 
   7  23   1        0.02      -13.99     16.74 o 
   8  23   1        7.08       63.91     30.80 o 
  -7  24   1      193.77      215.68     43.21 o 
  -6  24   1       61.30       38.60     21.68 o 
  -5  24   1      282.99      379.66     80.36 o 
  -4  24   1      147.04      205.84     32.28 o 
  -3  24   1      327.41      382.59     39.51 o 
  -2  24   1       44.46       39.82     18.60 o 
  -1  24   1      377.62      413.17     52.79 o 
   0  24   1      305.16      271.86     35.49 o 
   1  24   1       70.30       60.77     21.86 o 
   2  24   1        0.97       -8.20     16.06 o 
   3  24   1        3.24        2.98     16.44 o 
   4  24   1       87.22       80.31     23.91 o 
   5  24   1      175.04      156.56     29.48 o 
   6  24   1       13.65       69.02     41.07 o 
   7  24   1      135.45      223.74     36.08 o 
  -6  25   1        0.38       29.46     22.73 o 
  -5  25   1       40.52       50.23     21.05 o 
  -4  25   1        0.87        8.42     18.69 o 
  -3  25   1        0.28       11.04     18.56 o 
  -2  25   1      319.08      385.07     41.62 o 
  -1  25   1       22.78       33.36     21.08 o 
   0  25   1        5.13       32.40     20.26 o 
   1  25   1      126.36      140.82     28.71 o 
   2  25   1       30.25       23.75     32.51 o 
   3  25   1      121.53      137.98     28.71 o 
   4  25   1       54.18       60.29     23.63 o 
   5  25   1       86.95      102.12     27.06 o 
   6  25   1        0.66        8.73     26.55 o 
  -5  26   1      404.91      368.54     78.29 o 
  -4  26   1       69.36      108.35     27.09 o 
  -3  26   1       35.78        2.52     19.34 o 
  -2  26   1        3.58       13.00     18.15 o 
  -1  26   1       11.27       16.69     24.76 o 
   0  26   1        1.44       -5.18     17.36 o 
   1  26   1      106.84      144.62     30.45 o 
   2  26   1       36.18       23.63     20.03 o 
   3  26   1       25.86       29.49     21.93 o 
   4  26   1       58.69      129.02     29.22 o 
   5  26   1       14.76       13.33     20.26 o 
  -4  27   1        0.01      -18.15     18.15 o 
  -3  27   1      181.53      147.82     52.12 o 
  -2  27   1      136.31       93.98     41.91 o 
  -1  27   1      759.87      890.26     92.81 o 
   0  27   1      462.07      538.83     51.53 o 
   1  27   1      147.32      118.97     29.82 o 
   2  27   1       10.38       -9.81     19.31 o 
   3  27   1       12.85       16.51     21.04 o 
  -1  28   1       91.40       77.22     25.92 o 
   0  28   1       60.37       52.04     26.44 o 
   1  28   1       15.36       -5.19     21.97 o 
 -14   0   2       19.72       18.10     31.01 o 
 -13   0   2      171.97      159.73     40.48 o 
 -12   0   2      132.66       95.68     31.15 o 
 -11   0   2     3472.08     3332.23    125.43 o 
 -10   0   2     3537.72     3768.90    126.48 o 
  -9   0   2     2021.52     1723.64     79.62 o 
  -8   0   2      957.83     1000.82     57.10 o 
  -7   0   2     1180.22     1196.32     58.78 o 
  -6   0   2       91.47       99.12     20.27 o 
  -5   0   2      971.94     1016.60     44.54 o 
  -4   0   2     1104.60     1016.32     40.20 o 
  -2   0   2    32784.20    31185.49    249.87 o 
  -1   0   2       17.02       18.09      4.14 o 
   0   0   2     2387.27     2284.90     44.90 o 
   1   0   2    55299.39    49733.52    689.43 o 
   2   0   2    54535.33    52844.84    694.41 o 
   3   0   2    23602.74    23528.59    336.15 o 
   4   0   2     1686.53     1712.83     54.72 o 
   5   0   2    16678.88    17358.97    276.88 o 
   6   0   2       26.70       23.29     13.12 o 
   7   0   2      417.21      425.81     38.72 o 
   8   0   2      607.88      485.15     43.49 o 
   9   0   2      210.01      215.64     35.92 o 
  10   0   2       14.76       -5.68     15.99 o 
  11   0   2       24.53       19.22     21.47 o 
  12   0   2      451.09      447.69     57.73 o 
  13   0   2       25.67       14.17     25.60 o 
 -14   1   2        9.94        5.90     19.00 o 
 -13   1   2      587.12      652.08     49.60 o 
 -12   1   2        1.80       -2.10     13.58 o 
 -11   1   2      210.25      223.58     33.63 o 
 -10   1   2     1147.58     1093.57     36.36 o 
  -9   1   2     5177.30     5157.65    102.32 o 
  -8   1   2     1185.87     1178.63     43.45 o 
  -7   1   2     1787.70     1760.46     49.28 o 
  -6   1   2     2275.81     2499.81     55.30 o 
  -5   1   2     2150.44     2153.04     53.35 o 
  -4   1   2      221.33      210.17     20.62 o 
  -3   1   2       41.03       40.06      4.60 o 
  -2   1   2    11756.74    11418.78    101.41 o 
  -1   1   2     1909.09     1729.43     20.49 o 
   0   1   2     5863.27     5744.55     63.69 o 
   1   1   2    64497.32    58211.81    800.05 o 
   2   1   2     1610.03     1648.73     48.23 o 
   3   1   2     1770.74     1691.69     34.95 o 
   4   1   2      146.24      175.80     19.26 o 
   5   1   2     7763.46     8192.40    111.44 o 
   6   1   2      335.06      384.49     23.43 o 
   7   1   2       10.54        7.38      9.97 o 
   8   1   2      362.59      323.43     26.71 o 
   9   1   2      336.03      316.56     28.56 o 
  10   1   2      486.17      413.25     34.12 o 
  11   1   2       23.96       33.83     17.33 o 
  12   1   2      146.35      117.82     24.77 o 
  13   1   2      108.18      143.88     22.26 o 
 -14   2   2        1.71        4.26     19.71 o 
 -13   2   2       46.05       62.54     22.45 o 
 -12   2   2       27.77       44.57     18.41 o 
 -11   2   2      956.29      933.85     73.34 o 
 -10   2   2       24.84       20.26     10.32 o 
  -9   2   2     3526.58     3516.85     63.72 o 
  -8   2   2     1176.47     1139.75     32.84 o 
  -7   2   2      431.23      447.28     27.71 o 
  -6   2   2      923.12     1063.81     26.93 o 
  -5   2   2     1062.22     1080.08     24.74 o 
  -4   2   2      167.88      142.44      9.23 o 
  -3   2   2       30.99       29.80      4.61 o 
  -2   2   2       55.11       55.19      3.59 o 
  -1   2   2     1120.86     1039.44     11.39 o 
   0   2   2     3476.57     3311.71     25.56 o 
   1   2   2     8469.71     7881.37     96.46 o 
   2   2   2      270.77      212.88     11.42 o 
   3   2   2     6548.83     6342.44     82.00 o 
   4   2   2      418.88      490.37     20.38 o 
   5   2   2        7.05       14.14     11.57 o 
   6   2   2        0.80        8.21      9.86 o 
   7   2   2      245.16      257.27     46.61 o 
   8   2   2      192.78      206.04     22.49 o 
   9   2   2      372.31      349.95     29.74 o 
  10   2   2       12.31       32.89     15.44 o 
  11   2   2      365.14      443.78     61.06 o 
  12   2   2       15.05       19.95     13.76 o 
  13   2   2        0.32       -3.38     13.50 o 
 -14   3   2      133.88      172.60     46.86 o 
 -13   3   2      141.59      137.23     44.72 o 
 -12   3   2       53.10       23.75     27.32 o 
 -11   3   2       60.85       69.52     14.39 o 
 -10   3   2     1725.05     1678.12     45.72 o 
  -9   3   2      692.13      715.84     28.40 o 
  -8   3   2     1023.15      974.07     38.05 o 
  -7   3   2      991.86      865.52     47.81 o 
  -6   3   2        4.60       -0.07      5.21 o 
  -5   3   2      147.46      148.68     13.15 o 
  -4   3   2      549.65      535.64     15.33 o 
  -3   3   2      579.41      542.16     13.74 o 
  -2   3   2     3876.38     3746.60     34.04 o 
  -1   3   2     3522.54     3456.42     28.08 o 
   0   3   2     2960.00     2740.34     26.07 o 
   1   3   2    10959.16    10410.73     85.01 o 
   2   3   2     4417.75     4237.95     47.20 o 
   3   3   2     6497.48     6201.14     80.40 o 
   4   3   2      236.59      214.71     15.13 o 
   5   3   2      868.89      870.23     72.81 o 
   6   3   2      155.30      187.73     38.79 o 
   7   3   2      309.97      292.67     23.64 o 
   8   3   2      897.05      787.31     36.68 o 
   9   3   2      258.02      209.25     25.07 o 
  10   3   2      120.55      125.47     20.86 o 
  11   3   2       12.08       25.00     12.52 o 
  12   3   2        2.05        3.19     12.77 o 
  13   3   2       95.24       93.77     20.36 o 
 -14   4   2       79.46      104.19     28.56 o 
 -13   4   2      129.29      135.78     26.89 o 
 -12   4   2      303.65      410.04     39.58 o 
 -11   4   2      203.59      191.12     20.95 o 
 -10   4   2     1973.85     1964.65     49.68 o 
  -9   4   2      114.44      123.74     15.02 o 
  -8   4   2      827.43      794.38     27.82 o 
  -7   4   2     1832.91     1719.88     40.50 o 
  -6   4   2      105.90      114.10     11.56 o 
  -5   4   2      104.40      127.36     10.63 o 
  -4   4   2       57.52       58.58      6.69 o 
  -3   4   2      910.94      904.41     14.86 o 
  -2   4   2       15.09       19.69      3.57 o 
  -1   4   2     2048.56     1972.69     19.90 o 
   0   4   2     2218.15     2156.97     31.53 o 
   1   4   2     2264.27     2081.36     23.39 o 
   2   4   2     1758.70     1777.82     31.38 o 
   3   4   2      298.07      292.19     19.90 o 
   4   4   2      560.13      549.71     23.82 o 
   5   4   2      526.87      575.25     20.41 o 
   6   4   2      491.82      529.72     21.24 o 
   7   4   2       19.73       29.53      9.29 o 
   8   4   2        2.68        0.89      7.91 o 
   9   4   2       17.54       20.86     12.48 o 
  10   4   2      376.95      379.19     44.22 o 
  11   4   2        3.18        6.88     11.05 o 
  12   4   2       11.55       19.95     13.90 o 
  13   4   2       69.67       80.59     20.49 o 
 -14   5   2        3.18       13.45     27.71 o 
 -13   5   2      181.21      189.74     30.10 o 
 -12   5   2      181.13      200.79     23.52 o 
 -11   5   2      227.11      271.55     24.33 o 
 -10   5   2      536.53      515.76     28.50 o 
  -9   5   2     1261.12     1194.03     36.81 o 
  -8   5   2      391.95      363.40     21.31 o 
  -7   5   2       30.15       33.75      8.41 o 
  -6   5   2      196.01      197.30     19.68 o 
  -5   5   2       23.61       41.69      8.43 o 
  -4   5   2      268.27      258.52      9.77 o 
  -3   5   2      324.31      322.29      9.79 o 
  -2   5   2       61.90       54.61      4.76 o 
  -1   5   2       43.87       35.82      3.84 o 
   0   5   2      152.75      140.67      8.52 o 
   1   5   2    20994.24    19958.03    142.81 o 
   2   5   2      160.38      171.98      8.55 o 
   3   5   2     1756.52     1719.53     29.57 o 
   4   5   2      254.85      256.98     13.57 o 
   5   5   2       54.36       42.48      7.68 o 
   6   5   2      199.11      195.06     15.20 o 
   7   5   2       27.34       35.90      9.75 o 
   8   5   2       92.22       90.67     14.39 o 
   9   5   2      499.10      443.83     26.95 o 
  10   5   2     1048.33      911.17     72.73 o 
  11   5   2      164.59      161.29     36.50 o 
  12   5   2      291.54      301.99     28.48 o 
  13   5   2       31.13       23.91     15.93 o 
 -14   6   2      154.68      162.77     31.02 o 
 -13   6   2      362.10      402.96     68.26 o 
 -12   6   2       12.94       -1.29     10.45 o 
 -11   6   2        1.97        5.58     10.05 o 
 -10   6   2     1014.34      967.70     38.71 o 
  -9   6   2       24.57       23.10     11.14 o 
  -8   6   2      110.24      125.89     17.22 o 
  -7   6   2        4.79       -5.49      5.87 o 
  -6   6   2     1612.05     1568.83     34.58 o 
  -5   6   2       17.68        8.09      4.73 o 
  -4   6   2      490.11      457.53     12.58 o 
  -3   6   2      571.08      593.62     17.41 o 
  -2   6   2      526.20      511.23     11.30 o 
  -1   6   2      440.00      438.09      9.66 o 
   0   6   2    30275.77    29718.32    236.66 o 
   1   6   2    19004.18    18162.39    155.80 o 
   2   6   2      592.20      619.06     18.85 o 
   3   6   2      170.94      184.48      9.59 o 
   4   6   2     2095.90     2221.61     40.63 o 
   5   6   2      222.12      241.40     15.48 o 
   6   6   2        4.34        2.37      6.08 o 
   7   6   2      333.04      280.37     19.17 o 
   8   6   2       26.32       47.14     15.92 o 
   9   6   2      101.59      100.82     15.50 o 
  10   6   2      115.03       93.37     16.40 o 
  11   6   2        2.94        3.27     11.60 o 
  12   6   2        0.01       -1.58     11.71 o 
  13   6   2      181.69      209.11     26.38 o 
 -14   7   2        2.02       -3.39     18.79 o 
 -13   7   2        5.18        1.33     17.75 o 
 -12   7   2      297.77      323.47     27.84 o 
 -11   7   2       11.96        9.94     10.78 o 
 -10   7   2     1074.41     1040.29     37.36 o 
  -9   7   2      845.68      861.46     32.11 o 
  -8   7   2     1028.70      992.06     32.41 o 
  -7   7   2      346.22      361.64     42.14 o 
  -6   7   2      464.61      492.21     19.76 o 
  -5   7   2       71.44       86.88      8.25 o 
  -4   7   2      189.71      178.37      9.26 o 
  -3   7   2        1.05       -1.92      3.10 o 
  -2   7   2      385.86      378.01     10.28 o 
  -1   7   2        5.94       -0.50      2.79 o 
   0   7   2      182.21      199.05     10.98 o 
   1   7   2       25.56       43.18      5.13 o 
   2   7   2     2125.00     2040.57     26.97 o 
   3   7   2      706.44      801.83     20.08 o 
   4   7   2      418.27      492.31     17.80 o 
   5   7   2     3075.06     3165.14     58.30 o 
   6   7   2     1126.29     1077.51     30.75 o 
   7   7   2      108.07      110.37     14.04 o 
   8   7   2       10.24       -0.71     10.45 o 
   9   7   2      241.68      223.54     21.29 o 
  10   7   2      466.45      494.90     30.52 o 
  11   7   2     1775.76     1809.87     54.63 o 
  12   7   2      414.45      402.23     32.63 o 
  13   7   2        7.69       21.48     15.49 o 
 -14   8   2        5.26        7.67     19.67 o 
 -13   8   2      103.30      139.58     28.74 o 
 -12   8   2      105.99      120.84     18.92 o 
 -11   8   2     1321.92     1325.66     44.24 o 
 -10   8   2     2388.45     2287.76     55.22 o 
  -9   8   2     1336.34     1387.36     40.77 o 
  -8   8   2      304.37      270.48     20.18 o 
  -7   8   2      371.06      362.28     20.07 o 
  -6   8   2       34.24       30.74      7.18 o 
  -5   8   2      152.44      172.00     10.17 o 
  -4   8   2      415.37      392.59     12.53 o 
  -3   8   2        9.28        5.14      3.62 o 
  -2   8   2     3372.02     3536.33     35.40 o 
  -1   8   2        0.93        6.50      3.01 o 
   0   8   2       10.04       18.65      5.58 o 
   1   8   2     5887.31     5837.80     71.90 o 
   2   8   2     3264.46     3235.43     36.22 o 
   3   8   2     3003.51     3095.16     83.16 o 
   4   8   2     4318.23     4664.93     60.95 o 
   5   8   2        1.20        4.01      5.83 o 
   6   8   2      153.87      146.95     14.28 o 
   7   8   2        7.54        5.98      8.12 o 
   8   8   2       37.95       24.91     10.42 o 
   9   8   2      134.38      108.04     19.15 o 
  10   8   2        0.80        2.57      9.81 o 
  11   8   2      249.81      301.37     27.57 o 
  12   8   2       38.13       25.88     15.43 o 
  13   8   2      134.64      143.86     24.04 o 
 -13   9   2      163.08      115.15     26.82 o 
 -12   9   2      122.19      169.92     22.08 o 
 -11   9   2      188.63      198.43     21.92 o 
 -10   9   2      315.01      338.28     43.01 o 
  -9   9   2      692.96      642.00     29.53 o 
  -8   9   2      417.53      404.60     23.21 o 
  -7   9   2      158.33      163.57     15.71 o 
  -6   9   2      284.38      271.99     16.45 o 
  -5   9   2      950.17      998.26     21.16 o 
  -4   9   2      242.85      245.63     11.09 o 
  -3   9   2       22.54       24.54      5.01 o 
  -2   9   2       42.85       30.09      4.63 o 
  -1   9   2     3790.24     3935.11     37.57 o 
   0   9   2       32.09       26.65      6.37 o 
   1   9   2      343.87      352.16     17.40 o 
   2   9   2     1175.90     1211.82     16.92 o 
   3   9   2        6.55       -1.92      3.86 o 
   4   9   2       33.03       42.62      7.06 o 
   5   9   2     1392.28     1479.40     34.10 o 
   6   9   2      130.16      145.15     14.57 o 
   7   9   2       47.03       42.25     10.97 o 
   8   9   2      218.17      181.67     33.91 o 
   9   9   2       13.56       11.70      9.64 o 
  10   9   2        6.27       -1.05     10.18 o 
  11   9   2       17.89        8.40     12.55 o 
  12   9   2        1.17        3.46     16.07 o 
  13   9   2      463.54      509.63     48.33 o 
 -13  10   2        1.10       -0.71     18.37 o 
 -12  10   2       91.17       63.53     16.06 o 
 -11  10   2       98.62       96.60     16.94 o 
 -10  10   2      191.06      169.42     19.81 o 
  -9  10   2      421.94      424.36     26.06 o 
  -8  10   2        0.20       10.44      9.07 o 
  -7  10   2      174.28      184.48     16.73 o 
  -6  10   2      164.21      152.26     17.22 o 
  -5  10   2       14.46        7.09      5.39 o 
  -4  10   2       59.29       46.52      6.62 o 
  -3  10   2      424.48      486.73     13.69 o 
  -2  10   2      340.66      349.69     11.24 o 
  -1  10   2       11.13       12.33      6.72 o 
   0  10   2      195.06      186.70      7.10 o 
   1  10   2      393.47      379.59     15.13 o 
   2  10   2       97.01      111.40      5.95 o 
   3  10   2     1311.73     1262.37     29.06 o 
   4  10   2       47.25       54.08      7.76 o 
   5  10   2        0.17        1.64      6.35 o 
   6  10   2      413.29      381.43     20.94 o 
   7  10   2        8.66       12.47      8.97 o 
   8  10   2       98.19       64.29     13.15 o 
   9  10   2       63.27       31.78     16.38 o 
  10  10   2      554.36      523.47     32.63 o 
  11  10   2      574.35      562.26     49.67 o 
  12  10   2     1015.72     1181.16     61.46 o 
 -13  11   2       16.51       29.53     22.11 o 
 -12  11   2       24.98       41.78     15.87 o 
 -11  11   2      267.33      297.92     26.35 o 
 -10  11   2      220.78      242.08     37.19 o 
  -9  11   2        3.17       -7.62      9.11 o 
  -8  11   2      362.18      353.38     23.00 o 
  -7  11   2       71.48       78.11     14.48 o 
  -6  11   2        0.05       -2.65      5.08 o 
  -5  11   2      130.38      139.99     13.50 o 
  -4  11   2      864.31      858.46     38.24 o 
  -3  11   2      146.44      176.25      9.80 o 
  -2  11   2     2232.84     2201.14     28.79 o 
  -1  11   2     1812.46     1781.60     24.31 o 
   0  11   2     2963.99     2994.48     45.40 o 
   1  11   2       44.83       51.80      8.76 o 
   2  11   2      505.03      573.40     16.18 o 
   3  11   2        1.67        4.36      5.58 o 
   4  11   2       65.20       97.28     10.05 o 
   5  11   2     1119.12     1196.79     38.53 o 
   6  11   2       33.00       32.21      9.31 o 
   7  11   2       89.97       87.58     13.76 o 
   8  11   2      385.52      374.86     32.27 o 
   9  11   2      526.84      500.06     40.45 o 
  10  11   2     1100.96     1093.88     53.72 o 
  11  11   2       57.20       57.50     30.09 o 
  12  11   2       22.35       36.59     22.45 o 
 -13  12   2      107.04      139.27     29.74 o 
 -12  12   2      624.50      684.65     39.14 o 
 -11  12   2       11.96       10.51     12.31 o 
 -10  12   2      617.30      569.74     31.76 o 
  -9  12   2      555.82      529.55     28.86 o 
  -8  12   2       36.80       33.13     10.95 o 
  -7  12   2      117.49      101.81     14.18 o 
  -6  12   2      242.69      243.37     14.02 o 
  -5  12   2      353.37      352.64     14.98 o 
  -4  12   2       19.92       16.58      7.03 o 
  -3  12   2       22.69       13.05      4.96 o 
  -2  12   2       25.01       31.07      5.58 o 
  -1  12   2      859.07      841.97     16.91 o 
   0  12   2      800.86      750.82     19.03 o 
   1  12   2      406.93      386.60     15.93 o 
   2  12   2    11554.43    11705.03    118.03 o 
   3  12   2      382.41      373.35     15.11 o 
   4  12   2      625.02      630.76     27.09 o 
   5  12   2        2.74        3.78      6.18 o 
   6  12   2        1.11        1.55      8.57 o 
   7  12   2      272.87      289.16     20.97 o 
   8  12   2        5.72        3.75     12.00 o 
   9  12   2      466.58      453.55     38.39 o 
  10  12   2        3.74       11.22     15.03 o 
  11  12   2     1235.81     1287.32     62.77 o 
  12  12   2      434.48      426.01     94.14 o 
 -13  13   2       24.51       12.35     33.32 o 
 -12  13   2       17.51       -4.21     17.73 o 
 -11  13   2        6.58        1.78     12.72 o 
 -10  13   2      209.80      249.31     29.51 o 
  -9  13   2      108.31      141.21     30.08 o 
  -8  13   2       51.10       38.69     11.83 o 
  -7  13   2     3125.04     3171.84     57.36 o 
  -6  13   2       89.96       97.43     10.28 o 
  -5  13   2       13.78       11.33      5.81 o 
  -4  13   2      205.03      235.88     12.43 o 
  -3  13   2       38.77       28.81      6.07 o 
  -2  13   2      557.79      569.90     15.46 o 
  -1  13   2      329.67      342.53     11.89 o 
   0  13   2     2244.72     2267.11     47.87 o 
   1  13   2     1468.58     1486.22     31.25 o 
   2  13   2     3575.82     3679.97     47.23 o 
   3  13   2      732.79      724.42     15.46 o 
   4  13   2       67.64      109.55     10.48 o 
   5  13   2      157.18      174.47     20.93 o 
   6  13   2        5.01       10.16     16.20 o 
   7  13   2       35.98       55.60     16.84 o 
   8  13   2       11.96        8.17     12.49 o 
   9  13   2       93.93       32.34     16.55 o 
  10  13   2      178.83      117.32     24.33 o 
  11  13   2       48.99       21.67     19.37 o 
  12  13   2        4.31        5.57     17.30 o 
 -12  14   2      172.45      119.25     27.26 o 
 -11  14   2      177.31      195.25     30.11 o 
 -10  14   2       41.95       59.01     14.90 o 
  -9  14   2       55.62       54.86     14.02 o 
  -8  14   2      423.86      455.39     28.20 o 
  -7  14   2       95.67       85.95     11.32 o 
  -6  14   2      226.22      218.10     14.08 o 
  -5  14   2       35.59       60.32      8.43 o 
  -4  14   2      621.93      655.45     31.01 o 
  -3  14   2        6.68        7.56      4.95 o 
  -2  14   2      126.17      138.93     10.44 o 
  -1  14   2     2524.27     2528.44     32.65 o 
   0  14   2        1.58        1.76      5.04 o 
   1  14   2     1001.27      962.37     24.65 o 
   2  14   2      132.33      166.58     11.49 o 
   3  14   2       70.12       71.33      9.01 o 
   4  14   2       62.01       58.78     18.60 o 
   5  14   2       89.72       75.49     13.72 o 
   6  14   2       60.39       38.58     15.09 o 
   7  14   2      190.97      200.18     25.78 o 
   8  14   2       73.75       46.78     36.58 o 
   9  14   2      214.83      195.99     28.97 o 
  10  14   2      162.54      188.15     29.33 o 
  11  14   2      182.14      182.82     31.53 o 
  12  14   2      611.70      545.62     74.29 o 
 -12  15   2       58.18        9.27     19.23 o 
 -11  15   2        0.09       -2.96     14.10 o 
 -10  15   2       23.67       43.89     19.09 o 
  -9  15   2        3.76       -0.34     12.77 o 
  -8  15   2      641.98      625.66     31.63 o 
  -7  15   2      308.40      319.17     17.77 o 
  -6  15   2      523.94      532.61     20.11 o 
  -5  15   2     1054.88     1070.64     25.20 o 
  -4  15   2      139.88      148.51     11.84 o 
  -3  15   2      232.61      248.43     12.80 o 
  -2  15   2      394.73      428.37     14.87 o 
  -1  15   2      704.78      679.23     22.07 o 
   0  15   2      326.68      312.68     14.72 o 
   1  15   2      528.47      585.10     27.73 o 
   2  15   2     2470.25     2334.59     48.86 o 
   3  15   2     1241.45     1278.13     37.92 o 
   4  15   2      124.71      129.99     15.88 o 
   5  15   2       25.27       21.55     10.99 o 
   6  15   2      107.07      106.30     18.71 o 
   7  15   2       29.43       21.47     13.85 o 
   8  15   2       23.54       18.87     14.48 o 
   9  15   2       17.37       15.88     17.61 o 
  10  15   2       87.87       49.74     20.54 o 
  11  15   2       14.38       23.39     20.19 o 
 -12  16   2      151.15      161.78     41.21 o 
 -11  16   2      340.55      426.24     41.52 o 
 -10  16   2       28.59       17.18     15.65 o 
  -9  16   2      105.12      141.30     28.45 o 
  -8  16   2     2351.17     2206.46     96.03 o 
  -7  16   2      266.14      287.27     20.25 o 
  -6  16   2        1.55       -4.90      6.92 o 
  -5  16   2      843.56      818.60     22.75 o 
  -4  16   2        6.35       -1.64      5.88 o 
  -3  16   2        1.76        1.69      6.73 o 
  -2  16   2        2.84        6.71      6.50 o 
  -1  16   2      361.34      401.00     18.53 o 
   0  16   2      112.96      130.48     11.18 o 
   1  16   2      303.58      285.41     23.96 o 
   2  16   2        5.13        1.30      7.46 o 
   3  16   2       18.72       16.60      8.69 o 
   4  16   2      232.24      228.51     28.73 o 
   5  16   2      140.45      124.09     18.93 o 
   6  16   2       71.52       58.58     19.34 o 
   7  16   2       20.98       11.37     14.24 o 
   8  16   2        4.38       -1.59     17.99 o 
   9  16   2        0.08       13.43     16.06 o 
  10  16   2      152.10      155.73     28.44 o 
  11  16   2        0.32        6.96     20.06 o 
 -11  17   2        4.33      -18.01     33.78 o 
 -10  17   2       29.09      -14.42     22.38 o 
  -9  17   2       75.29       58.06     47.25 o 
  -8  17   2       11.74       11.51     14.59 o 
  -7  17   2       28.67       17.01     10.20 o 
  -6  17   2      442.40      450.92     23.22 o 
  -5  17   2       27.01       34.18      9.64 o 
  -4  17   2      263.15      235.91     16.24 o 
  -3  17   2     2418.69     2438.70     43.54 o 
  -2  17   2      127.56      146.13     22.23 o 
  -1  17   2     1291.08     1281.61     30.90 o 
   0  17   2       27.72       29.62     13.62 o 
   1  17   2       20.55       29.93      9.66 o 
   2  17   2       24.10       14.24      9.85 o 
   3  17   2     4381.56     4192.25     73.55 o 
   4  17   2      233.93      240.40     21.79 o 
   5  17   2       33.23       18.56     11.22 o 
   6  17   2      136.13      110.23     17.82 o 
   7  17   2        9.47       -9.93     13.01 o 
   8  17   2      106.56       95.89     66.68 o 
   9  17   2       36.43       24.47     33.85 o 
  10  17   2      170.74      147.87     30.61 o 
  11  17   2        7.25      -10.10     28.48 o 
 -11  18   2      119.80      139.06     63.80 o 
 -10  18   2        0.99      -19.16     33.95 o 
  -9  18   2        7.46       23.93     18.52 o 
  -8  18   2       14.76       22.89     13.00 o 
  -7  18   2        3.16        0.59     10.34 o 
  -6  18   2      527.57      492.25     30.54 o 
  -5  18   2       53.57       44.30     12.58 o 
  -4  18   2       55.36       66.53     14.35 o 
  -3  18   2      191.20      256.05     21.06 o 
  -2  18   2      330.03      372.32     19.35 o 
  -1  18   2      430.66      434.46     20.67 o 
   0  18   2      632.03      691.51     79.44 o 
   1  18   2     1198.87     1185.51     36.68 o 
   2  18   2     2766.73     2731.63     74.76 o 
   3  18   2       34.31       16.46     10.75 o 
   4  18   2      128.38      119.56     16.94 o 
   5  18   2       10.84       -2.47      9.88 o 
   6  18   2      224.95      250.24     24.58 o 
   7  18   2       69.57       64.15     20.04 o 
   8  18   2      134.97      156.74     38.69 o 
   9  18   2        5.00       29.02     19.44 o 
  10  18   2       10.84       17.27     32.83 o 
 -10  19   2        3.61      -22.94     23.01 o 
  -9  19   2        6.00       -4.28     19.57 o 
  -8  19   2      191.39      224.92     31.11 o 
  -7  19   2       28.74       26.52     16.39 o 
  -6  19   2      171.56      134.09     23.79 o 
  -5  19   2      249.62      220.61     22.15 o 
  -4  19   2       37.90       30.00     13.82 o 
  -3  19   2       31.97       26.60     11.11 o 
  -2  19   2        0.36       -0.27      8.43 o 
  -1  19   2      984.25     1005.68     35.81 o 
   0  19   2      136.54      154.60     18.20 o 
   1  19   2       33.37        0.55     12.61 o 
   2  19   2       13.61       16.54     10.73 o 
   3  19   2      605.49      602.70     31.43 o 
   4  19   2       98.04       72.31     14.67 o 
   5  19   2       12.63       22.90     12.30 o 
   6  19   2       67.24       66.77     16.82 o 
   7  19   2        1.14       -9.23     14.14 o 
   8  19   2       95.12      120.51     25.07 o 
   9  19   2        6.33        8.16     24.41 o 
  10  19   2        6.05       20.26     26.20 o 
 -10  20   2       70.01       12.70     27.92 o 
  -9  20   2       15.22       -8.42     19.71 o 
  -8  20   2        2.33       -2.81     15.07 o 
  -7  20   2        2.36      -14.37     14.37 o 
  -6  20   2       59.90       33.18     17.82 o 
  -5  20   2      793.68      731.16     84.35 o 
  -4  20   2      967.04     1068.69     50.02 o 
  -3  20   2      327.38      342.70     25.76 o 
  -2  20   2        5.98       14.03     10.23 o 
  -1  20   2        4.89        2.82     10.29 o 
   0  20   2       33.24       29.98     12.72 o 
   1  20   2       37.93       25.35     14.59 o 
   2  20   2     1560.44     1440.22     57.74 o 
   3  20   2      189.83      189.05     26.67 o 
   4  20   2       81.77       52.74     15.30 o 
   5  20   2       76.31       93.11     17.77 o 
   6  20   2        6.60        0.98     11.76 o 
   7  20   2      234.16      249.86     32.55 o 
   8  20   2        7.35      -11.95     17.52 o 
   9  20   2        3.41        4.73     18.63 o 
  -9  21   2        4.40       58.50     26.52 o 
  -8  21   2        5.50      -14.04     14.04 o 
  -7  21   2      117.18      116.55     47.74 o 
  -6  21   2      835.06      747.07    110.84 o 
  -5  21   2        0.82       -3.67     13.10 o 
  -4  21   2       30.89       32.38     17.15 o 
  -3  21   2       48.39       72.00     24.59 o 
  -2  21   2      373.74      347.09     34.74 o 
  -1  21   2      419.50      392.12     27.81 o 
   0  21   2      659.72      603.90     32.06 o 
   1  21   2        1.94       11.70     13.94 o 
   2  21   2        3.33        1.11     13.67 o 
   3  21   2       79.10      130.19     25.15 o 
   4  21   2       51.67       43.37     17.28 o 
   5  21   2       37.13       18.30     16.38 o 
   6  21   2       51.95       31.15     23.92 o 
   7  21   2       91.42      100.29     20.11 o 
   8  21   2       39.47       34.34     21.62 o 
   9  21   2        8.01       15.38     18.35 o 
  -9  22   2        5.93      -19.43     24.62 o 
  -8  22   2      167.58      147.66     28.72 o 
  -7  22   2      238.16      230.41     33.54 o 
  -6  22   2      597.20      553.97     45.65 o 
  -5  22   2       36.87       49.68     19.23 o 
  -4  22   2      731.87      673.98     47.12 o 
  -3  22   2      130.00      146.30     25.07 o 
  -2  22   2      403.52      447.69     40.23 o 
  -1  22   2       13.91       16.64     14.95 o 
   0  22   2        0.37       -4.15     14.45 o 
   1  22   2       70.84       80.41     55.94 o 
   2  22   2       43.98       41.82     18.94 o 
   3  22   2      327.76      348.98     37.49 o 
   4  22   2        1.42       17.02     16.45 o 
   5  22   2       96.96       66.10     22.06 o 
   6  22   2        8.19       12.93     18.15 o 
   7  22   2        4.71       11.38     18.55 o 
   8  22   2       37.20       38.44     31.99 o 
  -8  23   2       29.87      -16.97     16.97 o 
  -7  23   2      272.41      266.65     36.08 o 
  -6  23   2      822.82      811.58     53.79 o 
  -5  23   2       18.60        5.88     16.38 o 
  -4  23   2       45.86       76.59     20.05 o 
  -3  23   2       29.65       24.87     19.19 o 
  -2  23   2      124.66      160.97     28.34 o 
  -1  23   2       85.51       65.56     27.95 o 
   0  23   2       11.75       14.31     20.83 o 
   1  23   2     1195.95     1336.80    146.51 o 
   2  23   2       24.68       35.73     19.67 o 
   3  23   2      545.80      646.10     50.19 o 
   4  23   2       39.90       47.36     26.66 o 
   5  23   2       79.42       77.61     34.41 o 
   6  23   2       31.19       52.03     22.69 o 
   7  23   2        1.88       13.98     20.49 o 
  -7  24   2      211.59      216.22     34.58 o 
  -6  24   2      112.15       72.79     24.47 o 
  -5  24   2     1052.09     1056.68    132.23 o 
  -4  24   2        0.41       14.01     24.73 o 
  -3  24   2        1.64       17.43     18.31 o 
  -2  24   2        0.11       -3.76     14.66 o 
  -1  24   2        7.05       22.66     16.54 o 
   0  24   2      860.63      942.41     58.71 o 
   1  24   2        8.65       -2.44     16.97 o 
   2  24   2       75.77       46.54     25.25 o 
   3  24   2      189.83      238.97     33.76 o 
   4  24   2       48.45       45.82     20.68 o 
   5  24   2     1087.45     1072.73     66.75 o 
   6  24   2       26.23       66.70     24.05 o 
   7  24   2       10.23       -3.92     20.72 o 
  -6  25   2      115.55       91.12     25.71 o 
  -5  25   2      239.61      263.45     36.65 o 
  -4  25   2       10.26        2.96     19.30 o 
  -3  25   2       58.69       71.64     23.05 o 
  -2  25   2      234.47      242.01     42.23 o 
  -1  25   2        3.01        7.99     26.69 o 
   0  25   2      241.19      156.26     29.32 o 
   1  25   2        1.60       -1.69     17.60 o 
   2  25   2      134.65      128.11     28.69 o 
   3  25   2      125.31      100.05     26.50 o 
   4  25   2     1021.40      972.12    109.15 o 
   5  25   2      369.09      456.06     56.19 o 
   6  25   2      133.88      111.81     28.48 o 
  -5  26   2       11.93        0.11     18.17 o 
  -4  26   2       58.85      108.96     30.87 o 
  -3  26   2      274.55      357.08     42.18 o 
  -2  26   2        1.84        6.15     28.90 o 
  -1  26   2       31.70       27.92     19.26 o 
   0  26   2        8.63       17.11     33.18 o 
   1  26   2       18.95       -2.82     24.13 o 
   2  26   2      157.52      180.85     36.34 o 
   3  26   2       69.67       98.60     29.04 o 
   4  26   2        2.89       14.49     20.06 o 
  -4  27   2     1058.64     1239.04     68.27 o 
  -3  27   2        0.44      -15.43     19.82 o 
  -2  27   2      102.79      135.70     45.00 o 
  -1  27   2       66.75       39.84     21.50 o 
   0  27   2      479.77      596.78     85.55 o 
   1  27   2      184.14      234.20     38.05 o 
   2  27   2      593.67      647.10     55.44 o 
   3  27   2      342.24      414.27     47.64 o 
 -14   1   3        6.61        6.17     19.91 o 
 -13   1   3       40.56       23.55     18.87 o 
 -12   1   3       86.58      111.42     23.41 o 
 -11   1   3      455.32      454.47     37.88 o 
 -10   1   3      379.15      396.11     24.38 o 
  -9   1   3        1.25        3.31      7.68 o 
  -8   1   3       59.50       71.19     10.67 o 
  -7   1   3      213.70      160.79     28.08 o 
  -6   1   3       87.66       90.12      9.46 o 
  -5   1   3      112.43      146.16      9.85 o 
  -4   1   3     2953.39     3111.74     60.35 o 
  -3   1   3      383.78      399.03      9.97 o 
  -2   1   3     1348.54     1342.74     17.03 o 
  -1   1   3      678.62      688.80     20.34 o 
   0   1   3    15798.18    14922.17    151.67 o 
   1   1   3      707.36      773.32     22.24 o 
   2   1   3    10454.12     9794.60    111.42 o 
   3   1   3       20.43       20.82      8.56 o 
   4   1   3     1672.51     1652.52     39.43 o 
   5   1   3       27.17       16.94      8.33 o 
   6   1   3      297.52      326.51     23.17 o 
   7   1   3      501.79      532.38     57.49 o 
   8   1   3        1.93       -8.03     13.08 o 
   9   1   3      210.51      148.74     24.55 o 
  10   1   3      850.26      784.32     73.45 o 
  11   1   3      456.22      396.39     37.00 o 
  12   1   3       18.19       27.80     23.18 o 
  13   1   3       98.27      105.93     21.73 o 
 -14   2   3        0.42       -7.30     17.15 o 
 -13   2   3      153.18      170.96     35.53 o 
 -12   2   3       22.95       16.25     15.78 o 
 -11   2   3      119.53      129.02     24.40 o 
 -10   2   3     3865.17     3675.54     67.81 o 
  -9   2   3     3814.25     3561.13     84.34 o 
  -8   2   3       16.25       10.32     10.27 o 
  -7   2   3       21.97        7.79      9.04 o 
  -6   2   3     1303.47     1201.83     47.18 o 
  -5   2   3     4253.17     4485.95     56.17 o 
  -4   2   3       55.87       60.62      6.06 o 
  -3   2   3       64.08       80.90      6.32 o 
  -2   2   3      366.24      374.47      6.94 o 
  -1   2   3       28.78       31.57      2.92 o 
   0   2   3      950.66      913.30     18.06 o 
   1   2   3      144.98      121.90      8.85 o 
   2   2   3       25.26       15.66      8.91 o 
   3   2   3     3586.33     3557.22     62.78 o 
   4   2   3      194.47      235.20     16.50 o 
   5   2   3     1043.61     1159.19     35.63 o 
   6   2   3      247.97      271.76     31.08 o 
   7   2   3      164.99      194.41     21.18 o 
   8   2   3      490.04      494.40     38.51 o 
   9   2   3       61.70       65.05     16.46 o 
  10   2   3        0.44       19.40     13.99 o 
  11   2   3        4.66       -3.88     15.26 o 
  12   2   3       23.13       54.02     16.01 o 
  13   2   3       30.44       20.98     15.89 o 
 -14   3   3      109.78       84.15     25.33 o 
 -13   3   3       23.58       18.42     23.39 o 
 -12   3   3        1.94       -4.11     13.42 o 
 -11   3   3       12.75        3.82     13.15 o 
 -10   3   3       51.70       63.93     12.98 o 
  -9   3   3     1368.52     1319.78     41.67 o 
  -8   3   3       38.26       40.46      9.33 o 
  -7   3   3       11.51        3.70      5.53 o 
  -6   3   3      348.84      328.93     15.82 o 
  -5   3   3       10.17       12.85      4.83 o 
  -4   3   3      578.60      604.97     16.01 o 
  -3   3   3      215.41      220.77     13.32 o 
  -2   3   3       24.91       26.12      3.52 o 
  -1   3   3      436.62      407.36      7.61 o 
   0   3   3      862.25      799.61     19.64 o 
   1   3   3     3578.75     3243.74     77.09 o 
   2   3   3       11.34       24.55     12.49 o 
   3   3   3     1495.33     1394.11     32.68 o 
   4   3   3      334.36      359.41     35.60 o 
   5   3   3        8.86       32.11     11.33 o 
   6   3   3      307.17      317.03     22.63 o 
   7   3   3       50.05       44.86     12.72 o 
   8   3   3      177.32      151.62     20.62 o 
   9   3   3      269.28      263.61     27.35 o 
  10   3   3      803.67      688.18     44.58 o 
  11   3   3      189.28      162.17     21.41 o 
  12   3   3        3.78       16.75     13.05 o 
  13   3   3        3.62        9.52     16.01 o 
 -14   4   3       46.97       34.31     21.18 o 
 -13   4   3       36.16       34.40     20.13 o 
 -12   4   3       55.57       48.80     18.74 o 
 -11   4   3       37.39       54.68     13.51 o 
 -10   4   3      145.27      129.29     16.47 o 
  -9   4   3     2517.47     2557.26     63.01 o 
  -8   4   3       26.93       21.36      8.77 o 
  -7   4   3      123.36      109.98     20.54 o 
  -6   4   3      869.29      846.90     24.30 o 
  -5   4   3     1349.70     1402.43     29.10 o 
  -4   4   3      530.48      526.36     14.43 o 
  -3   4   3      433.04      471.89     10.76 o 
  -2   4   3      877.58      825.02     13.26 o 
  -1   4   3      579.25      540.14     10.41 o 
   0   4   3     2629.19     2605.30     27.24 o 
   1   4   3      153.87      129.65      6.66 o 
   2   4   3     1700.95     1672.46     27.50 o 
   3   4   3      737.20      681.42     20.15 o 
   4   4   3        4.40       -2.91      4.49 o 
   5   4   3     1606.26     1699.94     61.66 o 
   6   4   3        1.61        3.93      8.42 o 
   7   4   3      528.19      587.79     31.44 o 
   8   4   3       19.15       16.20      9.09 o 
   9   4   3      154.31      155.92     18.20 o 
  10   4   3        3.92        3.05     11.85 o 
  11   4   3       14.28       10.69     11.75 o 
  12   4   3       47.87       38.47     18.98 o 
  13   4   3        4.41       19.31     15.43 o 
 -14   5   3        0.12       17.53     20.83 o 
 -13   5   3       12.94       11.62     17.19 o 
 -12   5   3       20.59       20.12     17.22 o 
 -11   5   3      990.88      974.53     37.12 o 
 -10   5   3      800.32      768.47     32.79 o 
  -9   5   3     1708.71     1686.00     43.03 o 
  -8   5   3      485.46      406.35     22.91 o 
  -7   5   3      487.85      567.46     29.45 o 
  -6   5   3      683.12      709.33     22.71 o 
  -5   5   3     1090.27     1176.46     26.92 o 
  -4   5   3      991.91     1065.29     18.08 o 
  -3   5   3      922.44      933.37     17.36 o 
  -2   5   3      518.66      515.17     11.09 o 
  -1   5   3     1345.33     1265.58     16.79 o 
   0   5   3      489.17      531.64     10.94 o 
   1   5   3    20186.00    19572.04    141.24 o 
   2   5   3     6174.67     6171.40     65.10 o 
   3   5   3      613.95      574.80     17.34 o 
   4   5   3      672.10      706.15     21.18 o 
   5   5   3      181.74      189.06     14.33 o 
   6   5   3       24.92       19.30      9.34 o 
   7   5   3      805.18      852.68     29.95 o 
   8   5   3        4.00        5.96      8.82 o 
   9   5   3      800.74      742.21     33.38 o 
  10   5   3       28.19        1.43     17.27 o 
  11   5   3       38.12       29.59     13.82 o 
  12   5   3        9.34       -1.40     12.09 o 
  13   5   3      182.47      169.96     30.67 o 
 -14   6   3      326.99      387.06     53.73 o 
 -13   6   3      159.17      188.92     32.00 o 
 -12   6   3      212.35      239.77     53.84 o 
 -11   6   3       94.50       99.09     16.56 o 
 -10   6   3      368.93      338.11     24.31 o 
  -9   6   3     8767.05     8399.53    109.01 o 
  -8   6   3      478.00      488.24     23.24 o 
  -7   6   3     1713.83     1610.07     37.38 o 
  -6   6   3       94.30      122.18     11.42 o 
  -5   6   3       72.71       77.92      8.18 o 
  -4   6   3      977.34      993.33     27.88 o 
  -3   6   3      780.11      789.09     15.15 o 
  -2   6   3      352.09      308.41      9.23 o 
  -1   6   3     4431.45     4334.83     37.96 o 
   0   6   3      304.30      310.51     11.90 o 
   1   6   3       27.49       15.78      3.31 o 
   2   6   3      137.72      166.39      9.34 o 
   3   6   3     1469.01     1418.03     27.80 o 
   4   6   3     1333.83     1394.87     30.27 o 
   5   6   3     6758.56     6909.01    102.65 o 
   6   6   3     1141.36     1199.20     32.97 o 
   7   6   3       51.60       48.58     10.98 o 
   8   6   3      183.72      132.68     21.24 o 
   9   6   3        0.29       13.64     15.15 o 
  10   6   3      466.27      389.57     40.72 o 
  11   6   3      713.81      682.35     41.72 o 
  12   6   3       91.46       35.19     15.33 o 
  13   6   3      280.61      269.73     30.18 o 
 -14   7   3       28.72       40.06     23.80 o 
 -13   7   3        0.11      -14.57     14.57 o 
 -12   7   3      209.01      206.92     29.83 o 
 -11   7   3       18.28       33.66     12.63 o 
 -10   7   3      849.65      828.89     35.40 o 
  -9   7   3       39.88       29.76     11.10 o 
  -8   7   3     2984.83     2906.46     55.43 o 
  -7   7   3       86.31       68.76     10.66 o 
  -6   7   3     1324.30     1496.89     47.13 o 
  -5   7   3     6031.02     6034.79     56.68 o 
  -4   7   3      535.22      595.16     14.59 o 
  -3   7   3       10.89        8.37      3.70 o 
  -2   7   3      977.49      940.57     16.86 o 
  -1   7   3      903.60      852.13     19.08 o 
   0   7   3      280.44      302.19     13.44 o 
   1   7   3      414.69      452.65     20.14 o 
   2   7   3     1325.48     1379.16     21.91 o 
   3   7   3       55.90       63.59      9.96 o 
   4   7   3       42.52       42.68      7.65 o 
   5   7   3       30.43       22.47     10.93 o 
   6   7   3      147.97      165.02     15.06 o 
   7   7   3       47.01       45.16     11.26 o 
   8   7   3      564.73      504.69     27.05 o 
   9   7   3      146.98      130.34     22.85 o 
  10   7   3       72.38       59.98     14.72 o 
  11   7   3        1.23        1.33     12.31 o 
  12   7   3       46.73       33.77     18.85 o 
  13   7   3      148.84      151.63     24.42 o 
 -14   8   3       80.62      106.02     26.69 o 
 -13   8   3       46.02       26.21     29.36 o 
 -12   8   3        0.78       -6.46     14.88 o 
 -11   8   3       99.49       98.18     17.08 o 
 -10   8   3      231.20      210.42     20.54 o 
  -9   8   3     2579.16     2525.91     54.95 o 
  -8   8   3     3719.43     3632.41     63.68 o 
  -7   8   3        5.68       -4.66      6.30 o 
  -6   8   3       85.49       77.39      9.57 o 
  -5   8   3       62.07       58.87      7.12 o 
  -4   8   3       50.28       46.49      6.00 o 
  -3   8   3      212.78      206.27      9.33 o 
  -2   8   3     1848.64     1958.73     30.22 o 
  -1   8   3     3009.44     3244.32     32.59 o 
   0   8   3    10069.30    10198.69    101.44 o 
   1   8   3       12.04       25.53      6.30 o 
   2   8   3     2149.75     1992.06     51.32 o 
   3   8   3      187.90      211.42     15.82 o 
   4   8   3     1171.27     1244.77     28.76 o 
   5   8   3      512.75      640.85     22.92 o 
   6   8   3     1562.74     1700.80     47.91 o 
   7   8   3        6.79       -0.82     10.63 o 
   8   8   3       16.89       13.16     13.01 o 
   9   8   3        1.70       -3.77      9.13 o 
  10   8   3      150.88      146.25     22.84 o 
  11   8   3      151.34      148.30     21.85 o 
  12   8   3       96.74      109.50     31.80 o 
  13   8   3      144.19      166.67     74.11 o 
 -13   9   3      194.99      241.10     33.56 o 
 -12   9   3        5.90       21.77     18.17 o 
 -11   9   3       11.92       33.06     12.40 o 
 -10   9   3      318.72      304.88     24.04 o 
  -9   9   3     1687.16     1633.96     44.32 o 
  -8   9   3      251.07      260.30     19.77 o 
  -7   9   3      279.94      271.04     16.35 o 
  -6   9   3      150.13      149.56     10.92 o 
  -5   9   3      145.19      127.28     13.30 o 
  -4   9   3     1281.45     1391.02     23.70 o 
  -3   9   3       54.62       64.84      6.41 o 
  -2   9   3      207.04      207.24      9.07 o 
  -1   9   3     2772.58     2859.32     30.75 o 
   0   9   3      563.15      559.62     12.04 o 
   1   9   3        4.34        6.40      5.49 o 
   2   9   3     3841.17     3960.13     75.99 o 
   3   9   3     4481.46     4473.70     50.44 o 
   4   9   3     1483.13     1472.03     53.41 o 
   5   9   3      131.09      119.71     12.52 o 
   6   9   3       55.52       33.61      9.93 o 
   7   9   3      114.72      123.25     25.15 o 
   8   9   3       91.85      112.63     16.02 o 
   9   9   3      100.24       71.28     16.44 o 
  10   9   3      382.61      364.31     28.67 o 
  11   9   3       82.46       89.25     32.34 o 
  12   9   3       24.16      -12.00     16.64 o 
 -13  10   3      116.86       96.36     35.29 o 
 -12  10   3      149.29      176.74     29.43 o 
 -11  10   3       43.47       47.64     15.21 o 
 -10  10   3      961.01      881.71     35.01 o 
  -9  10   3      168.57      199.36     20.07 o 
  -8  10   3     2273.92     2181.15     49.08 o 
  -7  10   3     5898.74     5921.42     72.66 o 
  -6  10   3       74.68       78.05      8.68 o 
  -5  10   3      215.94      238.59     12.30 o 
  -4  10   3      831.41      875.98     19.24 o 
  -3  10   3     2315.36     2437.10     31.61 o 
  -2  10   3     1931.28     2057.90     27.35 o 
  -1  10   3     2285.38     2569.92     32.02 o 
   0  10   3      412.00      502.89     12.50 o 
   1  10   3      649.51      600.63     13.22 o 
   2  10   3     2394.43     2454.35     44.90 o 
   3  10   3      445.48      482.05     14.85 o 
   4  10   3      314.11      291.11     14.25 o 
   5  10   3     1147.93     1279.29     66.11 o 
   6  10   3       24.36       20.52      9.66 o 
   7  10   3      130.09      102.95     15.83 o 
   8  10   3      207.91      175.39     18.79 o 
   9  10   3        0.73       -0.11     10.36 o 
  10  10   3      164.41      209.20     33.95 o 
  11  10   3      344.27      345.47     38.62 o 
  12  10   3      140.14      151.57     34.41 o 
 -13  11   3       81.58       69.09     24.53 o 
 -12  11   3        4.79       -0.50     15.77 o 
 -11  11   3       11.61        6.21     11.35 o 
 -10  11   3      724.61      703.29     32.98 o 
  -9  11   3      377.35      402.76     32.60 o 
  -8  11   3      932.13      904.99     32.42 o 
  -7  11   3       18.31       20.90      8.08 o 
  -6  11   3      331.31      363.20     15.89 o 
  -5  11   3        2.64       17.46      6.03 o 
  -4  11   3      470.22      486.42     15.40 o 
  -3  11   3      952.05      982.26     20.02 o 
  -2  11   3        1.40       -0.84      3.55 o 
  -1  11   3      345.37      319.77     10.19 o 
   0  11   3      522.17      561.55     14.31 o 
   1  11   3     1134.69     1113.55     21.90 o 
   2  11   3     3421.87     3493.52     90.07 o 
   3  11   3      395.28      427.18     13.91 o 
   4  11   3        0.05       -5.69      7.26 o 
   5  11   3       49.65       40.11      9.23 o 
   6  11   3      287.36      308.91     19.91 o 
   7  11   3       37.64       49.38     12.11 o 
   8  11   3       19.15       13.78     13.63 o 
   9  11   3       32.28       44.88     35.36 o 
  10  11   3      344.31      288.57     34.37 o 
  11  11   3        6.95       -3.37     15.72 o 
  12  11   3       83.45      125.62     29.11 o 
 -13  12   3       44.76       79.16     25.32 o 
 -12  12   3      123.52       84.96     23.09 o 
 -11  12   3      452.28      455.92     31.09 o 
 -10  12   3      194.89      228.13     23.13 o 
  -9  12   3       30.12       28.01     14.75 o 
  -8  12   3      249.07      247.09     20.81 o 
  -7  12   3      618.55      601.37     24.35 o 
  -6  12   3     1109.20     1085.62     25.24 o 
  -5  12   3      140.28      128.84     14.74 o 
  -4  12   3      140.04      160.15     10.78 o 
  -3  12   3     2438.84     2472.12     33.57 o 
  -2  12   3      148.13      155.99     10.35 o 
  -1  12   3      692.87      737.01     15.09 o 
   0  12   3     2731.04     2796.74     36.42 o 
   1  12   3        5.71        1.79      4.42 o 
   2  12   3     1644.09     1721.69     38.97 o 
   3  12   3      219.48      209.45     10.82 o 
   4  12   3     1502.06     1464.41     28.40 o 
   5  12   3       11.85       22.84      8.18 o 
   6  12   3       43.84       18.94     12.27 o 
   7  12   3       44.73       66.53     16.98 o 
   8  12   3      428.24      404.74     50.23 o 
   9  12   3       38.64       20.40     15.22 o 
  10  12   3       83.35       95.13     24.59 o 
  11  12   3      276.68      257.20     34.68 o 
  12  12   3      377.93      381.89     44.86 o 
 -13  13   3       24.59       29.67     35.57 o 
 -12  13   3      358.74      345.83     38.39 o 
 -11  13   3      191.40      211.42     23.54 o 
 -10  13   3        0.64       -1.74     13.50 o 
  -9  13   3      120.99      119.55     17.23 o 
  -8  13   3     2398.50     2337.46     53.08 o 
  -7  13   3      163.81      157.11     16.19 o 
  -6  13   3      308.92      322.21     16.03 o 
  -5  13   3      204.16      224.24     13.21 o 
  -4  13   3      248.71      246.89     13.99 o 
  -3  13   3       62.77       75.82     11.68 o 
  -2  13   3       48.26       43.51      6.04 o 
  -1  13   3      158.79      152.32     11.02 o 
   0  13   3     1164.95     1220.21     23.70 o 
   1  13   3     1401.32     1466.32     25.69 o 
   2  13   3        7.44       -5.37      5.37 o 
   3  13   3      442.50      355.92     21.89 o 
   4  13   3     1583.78     1554.80     41.48 o 
   5  13   3      259.92      228.62     20.69 o 
   6  13   3     1533.94     1700.79     62.61 o 
   7  13   3       20.22       35.11     14.56 o 
   8  13   3        1.51        2.05     12.08 o 
   9  13   3       33.63       28.94     16.77 o 
  10  13   3        0.00        3.16     29.67 o 
  11  13   3      263.83      332.44     50.61 o 
  12  13   3      151.42      263.83     50.72 o 
 -12  14   3      364.76      439.06     64.05 o 
 -11  14   3       91.42       90.03     18.37 o 
 -10  14   3        1.43       -7.53     10.06 o 
  -9  14   3      393.23      400.12     27.20 o 
  -8  14   3       35.84       21.51     10.96 o 
  -7  14   3       17.40        7.96      7.32 o 
  -6  14   3       88.54       82.29      9.95 o 
  -5  14   3      108.33      136.62     12.25 o 
  -4  14   3      168.34      200.84     12.29 o 
  -3  14   3      195.41      187.07     11.09 o 
  -2  14   3       30.56       31.37      7.36 o 
  -1  14   3       10.45        2.05      6.02 o 
   0  14   3        3.60       13.00      5.45 o 
   1  14   3        7.87        8.07      7.38 o 
   2  14   3      742.87      749.70     27.45 o 
   3  14   3       18.78       24.32      9.34 o 
   4  14   3      324.56      332.52     23.45 o 
   5  14   3        1.87        0.03      8.65 o 
   6  14   3      205.25      211.38     40.90 o 
   7  14   3      387.00      359.61     37.25 o 
   8  14   3      577.93      507.88     40.82 o 
   9  14   3       15.20       20.61     16.67 o 
  10  14   3      255.60      239.15     33.76 o 
  11  14   3       99.30       61.95     22.75 o 
 -12  15   3       89.37      113.71     41.25 o 
 -11  15   3       54.41       86.05     22.11 o 
 -10  15   3        2.51       -5.72     11.85 o 
  -9  15   3      217.40      223.40     22.63 o 
  -8  15   3      244.69      239.06     19.18 o 
  -7  15   3       60.13       62.82     10.02 o 
  -6  15   3     1361.01     1320.98     29.58 o 
  -5  15   3      737.48      677.46     20.68 o 
  -4  15   3        4.83       -5.64      5.64 o 
  -3  15   3       24.73       17.91      6.36 o 
  -2  15   3      623.68      638.52     21.63 o 
  -1  15   3       85.66       91.81     10.89 o 
   0  15   3      266.56      228.15     28.63 o 
   1  15   3      211.14      237.12     24.37 o 
   2  15   3     3663.53     3534.88     63.11 o 
   3  15   3     1270.72     1255.79     37.44 o 
   4  15   3        7.65       -2.26     11.01 o 
   5  15   3      296.36      256.67     22.83 o 
   6  15   3       26.15       37.64     17.47 o 
   7  15   3      287.11      281.88     31.15 o 
   8  15   3        2.84       13.56     15.97 o 
   9  15   3      157.24      184.82     28.83 o 
  10  15   3       89.72       92.62     24.83 o 
  11  15   3      114.25      101.39     27.16 o 
 -12  16   3       79.27       68.61     35.92 o 
 -11  16   3      228.37      185.87     29.86 o 
 -10  16   3      354.14      390.74     46.96 o 
  -9  16   3        1.49       29.58     15.52 o 
  -8  16   3        0.68       -3.31     11.44 o 
  -7  16   3      166.36      181.54     14.91 o 
  -6  16   3        0.03       -1.82      6.85 o 
  -5  16   3      224.10      191.67     13.55 o 
  -4  16   3      111.34       98.13     11.63 o 
  -3  16   3      939.14      940.37     26.98 o 
  -2  16   3      181.11      209.90     15.16 o 
  -1  16   3      256.04      277.69     16.98 o 
   0  16   3      101.30       92.97     14.00 o 
   1  16   3      471.92      518.73     25.48 o 
   2  16   3     1451.77     1402.51     54.84 o 
   3  16   3     3089.16     2994.18     60.90 o 
   4  16   3     1109.00     1019.36     40.39 o 
   5  16   3       92.83      101.31     16.25 o 
   6  16   3        0.36        0.80     17.12 o 
   7  16   3      125.17      111.10     22.64 o 
   8  16   3       33.58       19.37     16.87 o 
   9  16   3      306.34      295.49     66.82 o 
  10  16   3      143.29      138.47     48.75 o 
  11  16   3        4.99        8.99     24.97 o 
 -11  17   3       13.42      -14.78     20.90 o 
 -10  17   3       52.92       38.50     21.04 o 
  -9  17   3        1.12      -31.89     35.21 o 
  -8  17   3      243.49      281.40     21.57 o 
  -7  17   3        8.10        2.48     10.53 o 
  -6  17   3       45.24       34.33     10.48 o 
  -5  17   3     2130.77     1867.66     40.21 o 
  -4  17   3       60.71       25.90      9.10 o 
  -3  17   3       31.89       34.32     10.41 o 
  -2  17   3        3.45       -3.63      6.69 o 
  -1  17   3      157.02      171.60     14.77 o 
   0  17   3      148.24      135.87     16.03 o 
   1  17   3    16061.47    15350.34    164.65 o 
   2  17   3     2946.18     2903.75     59.44 o 
   3  17   3     1669.48     1651.46     74.62 o 
   4  17   3      607.62      584.64     31.15 o 
   5  17   3       35.82       24.86     11.74 o 
   6  17   3       11.39       12.14     11.91 o 
   7  17   3      239.67      188.30     27.84 o 
   8  17   3       48.14       77.22     22.01 o 
   9  17   3       48.42       57.37     20.68 o 
  10  17   3        6.78        7.13     18.77 o 
 -11  18   3       25.78       15.73     21.12 o 
 -10  18   3        4.93       -8.94     16.41 o 
  -9  18   3       55.30      -11.82     28.76 o 
  -8  18   3      604.16      638.14     34.79 o 
  -7  18   3        0.79       13.09     12.16 o 
  -6  18   3       86.51       55.27     14.64 o 
  -5  18   3       15.52        5.39     10.10 o 
  -4  18   3      784.50      693.90     25.91 o 
  -3  18   3        0.32        9.99      8.42 o 
  -2  18   3      497.41      509.88     24.40 o 
  -1  18   3       80.55       73.48     11.46 o 
   0  18   3      186.72      192.25     18.79 o 
   1  18   3      136.90      112.84     15.09 o 
   2  18   3        1.48        5.40      9.79 o 
   3  18   3       78.67       51.80     13.50 o 
   4  18   3      189.48      183.92     20.70 o 
   5  18   3      171.12      208.37     22.51 o 
   6  18   3       59.59       68.41     16.24 o 
   7  18   3       90.22      106.27     23.91 o 
   8  18   3      217.92      197.85     30.89 o 
   9  18   3        5.41       26.46     19.63 o 
  10  18   3      187.89      102.49     28.62 o 
 -10  19   3      140.60      108.66     35.71 o 
  -9  19   3       35.97       35.71     27.29 o 
  -8  19   3      238.38      230.89     29.50 o 
  -7  19   3       12.54       20.96     13.06 o 
  -6  19   3      446.39      547.50     31.79 o 
  -5  19   3      610.62      542.74     36.31 o 
  -4  19   3       26.49       12.49     10.85 o 
  -3  19   3      219.51      188.01     20.02 o 
  -2  19   3       11.68       -2.04      8.80 o 
  -1  19   3      536.16      556.32     24.30 o 
   0  19   3       90.66       89.04     18.86 o 
   1  19   3     1530.43     1503.73     43.56 o 
   2  19   3      163.72      145.14     18.12 o 
   3  19   3     1617.54     1551.14     61.82 o 
   4  19   3      153.41      129.11     18.76 o 
   5  19   3      178.67      195.51     29.13 o 
   6  19   3      115.48       94.37     18.05 o 
   7  19   3      106.51      102.98     23.81 o 
   8  19   3        3.32       11.47     17.48 o 
   9  19   3      173.47      230.08     35.14 o 
 -10  20   3        0.78       -8.98     23.15 o 
  -9  20   3        4.93        7.79     22.38 o 
  -8  20   3       28.12       72.62     20.74 o 
  -7  20   3       38.01       58.26     19.96 o 
  -6  20   3      458.87      488.52     40.25 o 
  -5  20   3      407.50      392.62     28.76 o 
  -4  20   3        5.99        7.07     11.09 o 
  -3  20   3      138.25      152.34     22.06 o 
  -2  20   3      113.32      135.19     19.83 o 
  -1  20   3       60.62       76.50     30.71 o 
   0  20   3     1076.45     1006.44     38.02 o 
   1  20   3      340.16      274.58     30.99 o 
   2  20   3        1.49        7.47     10.67 o 
   3  20   3       61.31       68.37     15.56 o 
   4  20   3        4.95      -10.79     10.79 o 
   5  20   3       70.56       83.78     29.28 o 
   6  20   3        0.01       -8.72     11.85 o 
   7  20   3      122.54       82.53     27.50 o 
   8  20   3      369.33      369.12     97.44 o 
   9  20   3       72.15       92.95     49.28 o 
  -9  21   3      108.82       83.34     34.51 o 
  -8  21   3       61.01       54.35     21.48 o 
  -7  21   3        0.48       -9.46     15.71 o 
  -6  21   3       72.22       80.06     21.33 o 
  -5  21   3      267.01      292.85     34.10 o 
  -4  21   3      246.64      218.09     28.80 o 
  -3  21   3       45.04       48.75     18.12 o 
  -2  21   3      395.98      369.76     27.81 o 
  -1  21   3       63.41       76.51     16.28 o 
   0  21   3      271.32      262.37     24.30 o 
   1  21   3      244.85      247.05     30.39 o 
   2  21   3     1437.32     1506.99     70.71 o 
   3  21   3      801.59      809.00     50.02 o 
   4  21   3      606.79      612.76     49.16 o 
   5  21   3     1855.91     1865.28     56.83 o 
   6  21   3        0.00       10.58     13.48 o 
   7  21   3      133.10      129.95     28.45 o 
   8  21   3        0.02       -1.34     17.85 o 
  -9  22   3       58.58       60.82     33.04 o 
  -8  22   3      215.85      210.31     32.78 o 
  -7  22   3      408.84      451.10     83.27 o 
  -6  22   3        5.24       -0.76     16.08 o 
  -5  22   3      362.56      359.64     65.55 o 
  -4  22   3      597.00      567.21     43.82 o 
  -3  22   3        2.10       11.56     15.27 o 
  -2  22   3       28.06       23.63     16.04 o 
  -1  22   3       46.01       40.64     14.09 o 
   0  22   3      151.67      159.48     20.83 o 
   1  22   3       22.69       32.79     17.05 o 
   2  22   3      400.87      399.72     39.96 o 
   3  22   3      442.21      494.34     43.44 o 
   4  22   3       81.03       64.34     22.78 o 
   5  22   3       62.69       34.78     19.81 o 
   6  22   3      200.09      265.69     34.77 o 
   7  22   3       15.60      -11.71     22.52 o 
   8  22   3       59.33       52.26     44.26 o 
  -8  23   3      141.53      219.18     33.49 o 
  -7  23   3       17.69       27.70     20.19 o 
  -6  23   3        0.02        4.72     27.64 o 
  -5  23   3        0.18       -7.17     15.64 o 
  -4  23   3      149.03      143.20     26.83 o 
  -3  23   3       79.52      118.79     24.69 o 
  -2  23   3      168.47      123.42     32.02 o 
  -1  23   3        6.57       -7.77     14.79 o 
   0  23   3      142.96      132.54     19.51 o 
   1  23   3      648.49      638.56     47.89 o 
   2  23   3     1442.17     1415.44     63.31 o 
   3  23   3      258.86      277.58     38.02 o 
   4  23   3      419.51      389.10     41.40 o 
   5  23   3      168.11      124.61     28.29 o 
   6  23   3      122.05      107.35     27.00 o 
   7  23   3        1.30       32.13     29.81 o 
  -7  24   3        6.18        8.17     21.40 o 
  -6  24   3       12.56       10.56     21.36 o 
  -5  24   3       28.96       23.53     19.86 o 
  -4  24   3        1.40       -6.62     16.34 o 
  -3  24   3        9.33       15.36     18.09 o 
  -2  24   3      178.36      213.74     44.65 o 
  -1  24   3      777.91      788.64     53.31 o 
   0  24   3      351.94      362.68     40.20 o 
   1  24   3       11.76       46.77     20.35 o 
   2  24   3       87.29       86.82     25.43 o 
   3  24   3      131.90       63.35     22.65 o 
   4  24   3       29.22        0.67     18.90 o 
   5  24   3       16.68       27.79     21.07 o 
   6  24   3        3.79      -17.76     17.76 o 
  -6  25   3      157.11      158.01     31.15 o 
  -5  25   3      293.85      319.52     40.27 o 
  -4  25   3        6.77       32.21     20.84 o 
  -3  25   3        5.06        5.71     25.57 o 
  -2  25   3       20.78       27.32     37.64 o 
  -1  25   3        7.47       13.08     17.73 o 
   0  25   3       10.06       10.20     17.84 o 
   1  25   3      231.30      270.53     36.73 o 
   2  25   3        6.16       -5.60     17.06 o 
   3  25   3       67.55       57.45     24.06 o 
   4  25   3        3.77       13.81     20.51 o 
   5  25   3       16.76       68.60     26.48 o 
  -5  26   3        8.24      -19.31     19.31 o 
  -4  26   3      257.75      274.20    111.33 o 
  -3  26   3      112.88       95.46     26.06 o 
  -2  26   3        6.20        1.01     18.48 o 
  -1  26   3        3.18       14.48     19.91 o 
   0  26   3      103.69      162.24     30.98 o 
   1  26   3      102.31       88.65     26.32 o 
   2  26   3       80.59       25.46     30.13 o 
   3  26   3        0.27       17.09     26.59 o 
   4  26   3       20.50        5.46     21.02 o 
  -3  27   3        2.59       12.01     22.21 o 
  -2  27   3       51.25       35.33     22.99 o 
  -1  27   3        7.52       35.75     22.82 o 
   0  27   3       85.42       61.91     25.62 o 
   1  27   3        7.88      -10.06     19.20 o 
   2  27   3      381.88      389.97     45.79 o 
 -14   0   4      416.50      517.14     68.18 o 
 -13   0   4       29.80       32.97     27.43 o 
 -12   0   4      127.20      111.54     32.41 o 
 -11   0   4     1058.28      992.26     70.71 o 
 -10   0   4      155.22      143.03     33.39 o 
  -9   0   4     3611.89     3489.76     71.26 o 
  -8   0   4      729.45      649.77     27.21 o 
  -7   0   4     1140.83      996.78     30.37 o 
  -6   0   4      769.99      900.16     25.85 o 
  -5   0   4     5791.46     6298.75     79.90 o 
  -4   0   4      313.79      314.33     14.93 o 
  -3   0   4     4062.75     3886.81     61.06 o 
  -2   0   4     4024.34     3951.01     58.36 o 
  -1   0   4      231.34      206.78     23.68 o 
   0   0   4    19283.55    18797.73    271.69 o 
   1   0   4     5062.72     5280.34    100.87 o 
   2   0   4      160.72      143.95     17.89 o 
   3   0   4     1480.74     1416.10     49.46 o 
   4   0   4     5335.22     5967.24    126.62 o 
   5   0   4      653.57      617.38     38.51 o 
   6   0   4     1067.87     1160.06     55.98 o 
   7   0   4      143.46      123.25     26.66 o 
   8   0   4       39.41       40.83     19.78 o 
   9   0   4      634.83      636.67     54.51 o 
  10   0   4        5.38       20.06     18.80 o 
  11   0   4      552.95      354.74     51.77 o 
  12   0   4        0.15       35.00     25.89 o 
  13   0   4       12.79       14.38     26.59 o 
 -14   1   4       13.65       11.71     37.21 o 
 -13   1   4        9.00       29.43     18.45 o 
 -12   1   4       51.77       19.65     27.18 o 
 -11   1   4       74.42       63.65     18.53 o 
 -10   1   4     3452.60     3265.64     84.20 o 
  -9   1   4       78.87       90.52     12.70 o 
  -8   1   4      519.73      504.75     38.73 o 
  -7   1   4      439.51      480.10     25.97 o 
  -6   1   4       94.16      125.34     10.05 o 
  -5   1   4    21157.53    23650.10    175.35 o 
  -4   1   4    15265.70    16252.22    152.06 o 
  -3   1   4       56.03       73.51      8.30 o 
  -2   1   4      785.04      736.23     14.49 o 
  -1   1   4      143.33      132.73      7.09 o 
   0   1   4     1401.28     1306.79     35.99 o 
   1   1   4    14535.26    14354.82    154.56 o 
   2   1   4      893.10      988.82     37.25 o 
   3   1   4     2320.59     2527.82     71.06 o 
   4   1   4     4807.79     5039.91     79.77 o 
   5   1   4       95.34      112.20     14.72 o 
   6   1   4        4.44       16.73      9.67 o 
   7   1   4      159.30      168.93     29.81 o 
   8   1   4      123.07      146.05     20.98 o 
   9   1   4     1856.78     1715.80     83.97 o 
  10   1   4      889.97      777.03    101.01 o 
  11   1   4       38.78       36.74     21.08 o 
  12   1   4       19.53       23.92     19.57 o 
  13   1   4        9.15       51.08     18.94 o 
 -14   2   4       25.01      -12.18     17.19 o 
 -13   2   4       17.89       -0.01     14.85 o 
 -12   2   4       11.01       48.81     17.89 o 
 -11   2   4      291.98      247.11     30.11 o 
 -10   2   4        6.40       12.34     13.63 o 
  -9   2   4      638.66      619.32     25.71 o 
  -8   2   4     1743.36     1694.11     38.63 o 
  -7   2   4        2.03        0.78      5.38 o 
  -6   2   4      192.24      190.66     12.31 o 
  -5   2   4     1688.70     1932.84     29.38 o 
  -4   2   4      357.67      339.80     10.87 o 
  -3   2   4      746.19      712.38     12.96 o 
  -2   2   4      139.57      139.54      5.14 o 
  -1   2   4      204.48      189.06      6.72 o 
   0   2   4       83.22       73.36      8.18 o 
   1   2   4     5841.12     5720.45    101.65 o 
   2   2   4      302.27      379.30     22.59 o 
   3   2   4       57.10       51.65      9.38 o 
   4   2   4       56.48       44.42      9.78 o 
   5   2   4      504.62      536.72     31.88 o 
   6   2   4      589.46      682.23     31.10 o 
   7   2   4        0.00        6.02     10.12 o 
   8   2   4      267.04      226.37     24.65 o 
   9   2   4      142.14      120.04     34.30 o 
  10   2   4       13.24       -1.12     12.68 o 
  11   2   4        5.86      -13.14     13.82 o 
  12   2   4      129.48      155.71     22.67 o 
  13   2   4       14.65       51.76     18.89 o 
 -14   3   4      137.44      182.87     32.84 o 
 -13   3   4        3.18       14.88     16.42 o 
 -12   3   4      177.22      144.36     26.11 o 
 -11   3   4       18.89       14.58     19.85 o 
 -10   3   4     2032.76     2122.89     67.38 o 
  -9   3   4       63.43       47.48     11.44 o 
  -8   3   4      140.41      182.99     23.63 o 
  -7   3   4      199.71      224.46     14.94 o 
  -6   3   4       13.76        4.19      5.15 o 
  -5   3   4      672.86      729.98     18.74 o 
  -4   3   4       37.19       25.33      5.21 o 
  -3   3   4     2517.66     2433.23     31.52 o 
  -2   3   4      405.69      401.01      8.46 o 
  -1   3   4      579.15      558.47      9.78 o 
   0   3   4      492.07      460.02     10.56 o 
   1   3   4     1815.00     1669.13     42.79 o 
   2   3   4      781.87      851.64     24.51 o 
   3   3   4     2439.61     2562.37     48.91 o 
   4   3   4     2775.46     2773.43     81.27 o 
   5   3   4     1123.62     1168.75     94.28 o 
   6   3   4      689.53      736.23     55.94 o 
   7   3   4      583.91      510.20     30.36 o 
   8   3   4        3.03        4.51     11.91 o 
   9   3   4      137.15      144.34     48.82 o 
  10   3   4      233.59      236.63     29.42 o 
  11   3   4      162.59      130.22     20.52 o 
  12   3   4       57.23       85.16     18.79 o 
  13   3   4       50.20       51.73     19.81 o 
 -14   4   4      268.16      278.01     38.33 o 
 -13   4   4        4.97        7.33     15.90 o 
 -12   4   4       88.36      112.12     24.01 o 
 -11   4   4        6.88      -11.32     11.32 o 
 -10   4   4     2061.46     1926.70     47.66 o 
  -9   4   4     4989.32     4678.00     73.92 o 
  -8   4   4       29.30       22.62      8.04 o 
  -7   4   4       40.38       33.52      8.29 o 
  -6   4   4     2215.03     2278.04     36.30 o 
  -5   4   4       63.41       55.37      7.02 o 
  -4   4   4       11.82       15.92      3.75 o 
  -3   4   4        6.34        9.02      3.60 o 
  -2   4   4       41.71       32.87      4.64 o 
  -1   4   4        4.58        6.25      2.80 o 
   0   4   4     1287.17     1288.35     17.40 o 
   1   4   4     2143.14     2107.50     31.53 o 
   2   4   4     1366.69     1337.31     25.95 o 
   3   4   4      641.80      585.64     18.68 o 
   4   4   4      272.97      215.85     19.96 o 
   5   4   4        2.71       -6.65      6.65 o 
   6   4   4      143.50      148.16     17.87 o 
   7   4   4      355.95      375.36     27.10 o 
   8   4   4       15.79       -7.42      9.95 o 
   9   4   4       21.43       33.66     11.84 o 
  10   4   4       41.73       43.88     13.96 o 
  11   4   4        1.75       -6.03     11.72 o 
  12   4   4       34.58       35.37     16.07 o 
  13   4   4      254.90      289.42     31.85 o 
 -14   5   4        5.88       21.57     20.88 o 
 -13   5   4      119.01      136.26     27.82 o 
 -12   5   4      139.86      152.72     26.70 o 
 -11   5   4       93.84       74.03     19.63 o 
 -10   5   4      719.43      717.69     30.67 o 
  -9   5   4      538.76      557.98     25.87 o 
  -8   5   4      794.63      770.69     36.38 o 
  -7   5   4      279.81      266.86     16.88 o 
  -6   5   4       37.03       33.97      6.81 o 
  -5   5   4     2096.66     2080.58     32.75 o 
  -4   5   4       83.30       94.64      7.35 o 
  -3   5   4      551.58      560.08     12.25 o 
  -2   5   4        4.78        1.98      2.97 o 
  -1   5   4     2999.09     3016.12     33.16 o 
   0   5   4      172.11      164.73      5.75 o 
   1   5   4      831.13      893.80     24.59 o 
   2   5   4      655.19      615.79     17.23 o 
   3   5   4      146.98      118.26     10.15 o 
   4   5   4        0.00       -2.61      9.30 o 
   5   5   4      222.40      306.36     17.84 o 
   6   5   4      694.23      722.55     26.59 o 
   7   5   4       20.69        5.29      8.09 o 
   8   5   4      108.76       62.35     13.16 o 
   9   5   4       13.13       20.19      9.84 o 
  10   5   4      142.57      150.04     20.06 o 
  11   5   4      154.16      174.64     48.32 o 
  12   5   4       20.45       22.19     16.08 o 
  13   5   4        9.72       15.14     15.33 o 
 -14   6   4        8.80       -5.76     29.18 o 
 -13   6   4        0.93       -9.08     16.64 o 
 -12   6   4      248.52      280.58     34.47 o 
 -11   6   4      202.68      200.15     27.89 o 
 -10   6   4        5.73       14.57     11.27 o 
  -9   6   4       42.27       37.29     10.57 o 
  -8   6   4      617.45      587.78     24.90 o 
  -7   6   4      481.23      512.73     24.41 o 
  -6   6   4       28.89       24.43      8.58 o 
  -5   6   4     1799.67     1825.83     26.53 o 
  -4   6   4     3281.49     3357.77     36.15 o 
  -3   6   4      782.77      802.71     15.42 o 
  -2   6   4       48.99       56.62      5.40 o 
  -1   6   4      398.33      379.62     10.06 o 
   0   6   4      103.50      112.62      6.65 o 
   1   6   4       15.95       11.54      3.77 o 
   2   6   4     2730.97     2766.77     39.58 o 
   3   6   4       80.17       75.77      8.50 o 
   4   6   4        6.69        6.92      5.73 o 
   5   6   4      107.75      129.85     12.78 o 
   6   6   4      204.81      192.70     16.69 o 
   7   6   4      380.25      375.10     23.37 o 
   8   6   4       45.72       42.57     12.06 o 
   9   6   4      112.41       59.58     13.87 o 
  10   6   4       34.74       25.11     14.65 o 
  11   6   4      331.44      368.86     39.83 o 
  12   6   4      143.02      111.12     20.91 o 
 -14   7   4       83.00       93.41     26.79 o 
 -13   7   4      197.05      223.82     33.25 o 
 -12   7   4        8.30       21.69     17.22 o 
 -11   7   4        0.29       -1.37     14.09 o 
 -10   7   4        1.98       -7.88      8.02 o 
  -9   7   4      886.10      822.26     30.56 o 
  -8   7   4        8.92       -1.29      7.54 o 
  -7   7   4     2886.79     2852.34     45.62 o 
  -6   7   4      253.90      279.51     14.77 o 
  -5   7   4     1660.19     1758.59     26.99 o 
  -4   7   4      876.82      936.94     18.23 o 
  -3   7   4       46.79       59.06      5.91 o 
  -2   7   4     2783.28     2883.42     31.52 o 
  -1   7   4     1336.27     1292.97     18.89 o 
   0   7   4     3795.02     4121.92     41.85 o 
   1   7   4     2447.68     2610.57     34.46 o 
   2   7   4     1486.29     1532.27     25.22 o 
   3   7   4      175.11      184.43     12.68 o 
   4   7   4     2273.44     2062.49     38.89 o 
   5   7   4      627.53      642.13     23.31 o 
   6   7   4     1661.00     1707.19     40.87 o 
   7   7   4      675.05      637.87     42.59 o 
   8   7   4       32.60       41.66     11.90 o 
   9   7   4       37.19       15.50     16.98 o 
  10   7   4      104.66       87.43     17.65 o 
  11   7   4       65.43       67.36     16.89 o 
  12   7   4      206.31      179.72     41.50 o 
 -14   8   4        5.75       57.49     25.23 o 
 -13   8   4       73.71       88.10     24.64 o 
 -12   8   4        0.49       -6.45     16.09 o 
 -11   8   4        2.86       -3.79     13.24 o 
 -10   8   4        0.03       -1.11     10.75 o 
  -9   8   4      794.81      770.46     30.05 o 
  -8   8   4     5563.16     5496.27    130.26 o 
  -7   8   4      819.74      795.23     29.62 o 
  -6   8   4       15.00       37.50      7.78 o 
  -5   8   4      374.95      421.14     19.89 o 
  -4   8   4       55.40       48.59      6.15 o 
  -3   8   4       19.84        5.88      3.93 o 
  -2   8   4       61.77       75.14      6.29 o 
  -1   8   4     2846.47     3110.13     47.09 o 
   0   8   4      460.32      546.50     18.88 o 
   1   8   4      330.70      352.98     23.46 o 
   2   8   4     1303.48     1259.97     33.96 o 
   3   8   4      824.82      807.70     21.31 o 
   4   8   4      219.36      216.42     16.58 o 
   5   8   4      879.00      925.65     27.96 o 
   6   8   4      434.15      473.76     23.52 o 
   7   8   4      303.90      326.75     22.08 o 
   8   8   4      102.94       65.96     15.08 o 
   9   8   4      205.77      157.21     19.22 o 
  10   8   4       23.26        3.98     11.64 o 
  11   8   4      270.00      288.26     39.14 o 
  12   8   4       20.03       32.93     20.96 o 
 -14   9   4      226.72      258.99     49.10 o 
 -13   9   4        0.07      -16.63     27.88 o 
 -12   9   4       16.39       15.49     16.87 o 
 -11   9   4       18.17       27.90     15.58 o 
 -10   9   4       82.29      117.46     16.82 o 
  -9   9   4      493.04      519.23     26.71 o 
  -8   9   4       12.70        8.85      8.75 o 
  -7   9   4      454.88      436.08     23.89 o 
  -6   9   4       10.34       11.25      5.55 o 
  -5   9   4       38.17       50.37      8.15 o 
  -4   9   4      618.25      611.79     16.02 o 
  -3   9   4      526.22      560.22     18.80 o 
  -2   9   4      293.85      312.54     18.92 o 
  -1   9   4        3.05       -1.36      5.90 o 
   0   9   4       26.76       46.54      8.01 o 
   1   9   4      310.02      322.35     17.27 o 
   2   9   4       56.22       62.03      8.29 o 
   3   9   4      706.45      681.22     17.67 o 
   4   9   4       66.52       56.83      8.94 o 
   5   9   4      487.48      453.50     26.30 o 
   6   9   4      223.12      206.43     17.26 o 
   7   9   4       74.14       69.96     17.48 o 
   8   9   4      240.34      198.87     25.36 o 
   9   9   4       19.66       18.93     11.68 o 
  10   9   4       35.76       35.69     17.81 o 
  11   9   4      105.66       75.39     23.82 o 
  12   9   4      194.24      280.97     38.66 o 
 -13  10   4        4.20       -7.48     16.97 o 
 -12  10   4       33.42       32.27     18.86 o 
 -11  10   4       20.60        4.38     14.56 o 
 -10  10   4        2.46       14.32     10.88 o 
  -9  10   4        0.01       -3.57      8.55 o 
  -8  10   4      405.68      415.97     23.92 o 
  -7  10   4       76.75       98.89     13.76 o 
  -6  10   4      481.01      489.97     17.00 o 
  -5  10   4       21.41       14.54      7.12 o 
  -4  10   4        0.00        2.95      4.67 o 
  -3  10   4      218.54      267.73     11.46 o 
  -2  10   4      228.62      234.54     13.45 o 
  -1  10   4       26.63       19.16      4.51 o 
   0  10   4     2429.66     2591.27     44.77 o 
   1  10   4     2344.28     2378.31     44.16 o 
   2  10   4     3086.74     3074.82     67.76 o 
   3  10   4        1.00       -1.77      4.62 o 
   4  10   4      406.50      360.26     17.46 o 
   5  10   4      119.83      117.86     12.52 o 
   6  10   4       21.02       27.99     15.13 o 
   7  10   4      409.07      421.77     24.98 o 
   8  10   4      373.84      373.79     25.70 o 
   9  10   4      195.30      159.93     27.11 o 
  10  10   4      148.20      113.99     25.04 o 
  11  10   4       77.13       78.81     24.13 o 
  12  10   4       46.15       32.48     23.71 o 
 -13  11   4       99.38      151.97     38.48 o 
 -12  11   4        9.97       -0.12     19.64 o 
 -11  11   4        7.76       23.04     18.52 o 
 -10  11   4       36.36       30.57     12.43 o 
  -9  11   4      331.29      304.42     23.41 o 
  -8  11   4      278.40      233.24     17.64 o 
  -7  11   4       83.25       72.51     12.88 o 
  -6  11   4      962.81      917.22     22.67 o 
  -5  11   4     1514.91     1486.04     27.46 o 
  -4  11   4       38.26       39.32      6.60 o 
  -3  11   4     1365.89     1341.73     23.73 o 
  -2  11   4      323.25      310.98     11.56 o 
  -1  11   4      187.70      205.90     11.95 o 
   0  11   4     1810.33     1859.86     38.82 o 
   1  11   4     3904.74     4049.61     62.14 o 
   2  11   4     2737.22     2562.97     85.72 o 
   3  11   4     5651.34     5545.96     81.95 o 
   4  11   4       97.93       88.84     10.49 o 
   5  11   4       10.97       17.98      7.96 o 
   6  11   4      163.17      195.07     28.97 o 
   7  11   4      594.21      644.81     40.66 o 
   8  11   4      419.79      399.11     35.75 o 
   9  11   4      127.82       77.08     21.08 o 
  10  11   4      127.93      158.92     27.76 o 
  11  11   4      591.56      654.91     51.88 o 
  12  11   4      403.74      351.70     42.78 o 
 -13  12   4        6.13       35.82     21.32 o 
 -12  12   4       73.25       97.40     23.88 o 
 -11  12   4       14.33       31.76     24.48 o 
 -10  12   4       96.65       90.64     15.27 o 
  -9  12   4      387.20      380.92     25.62 o 
  -8  12   4      362.07      359.82     23.30 o 
  -7  12   4      270.90      289.39     16.07 o 
  -6  12   4      269.05      290.20     15.11 o 
  -5  12   4       61.11       60.11      8.08 o 
  -4  12   4      445.96      433.41     15.57 o 
  -3  12   4      204.00      214.65     11.25 o 
  -2  12   4     1033.28     1105.10     20.88 o 
  -1  12   4      998.27     1034.92     30.25 o 
   0  12   4     2894.78     2941.67     51.68 o 
   1  12   4      313.71      298.02     18.91 o 
   2  12   4      151.86      177.14     27.75 o 
   3  12   4       29.25       18.25      8.81 o 
   4  12   4       11.14       12.79      9.73 o 
   5  12   4      378.25      397.01     30.68 o 
   6  12   4       58.84       53.32     15.46 o 
   7  12   4        9.61       -0.94     10.61 o 
   8  12   4       76.66       77.68     31.08 o 
   9  12   4        7.73       16.39     14.95 o 
  10  12   4      126.71       93.97     24.45 o 
  11  12   4       91.13       74.32     39.00 o 
 -13  13   4        1.75       71.69     23.48 o 
 -12  13   4        3.23       19.15     17.14 o 
 -11  13   4        0.01      -14.24     14.24 o 
 -10  13   4      106.26      143.42     19.64 o 
  -9  13   4      147.85      176.32     20.15 o 
  -8  13   4      253.82      258.16     19.05 o 
  -7  13   4      321.14      340.59     22.41 o 
  -6  13   4       15.53       19.74      7.12 o 
  -5  13   4      681.38      663.92     19.63 o 
  -4  13   4      313.10      300.02     14.01 o 
  -3  13   4      111.39      135.57      9.75 o 
  -2  13   4      162.80      146.75     13.25 o 
  -1  13   4        0.00        3.86      5.96 o 
   0  13   4      355.53      388.39     20.85 o 
   1  13   4      445.69      471.97     51.17 o 
   2  13   4      192.05      210.40     19.47 o 
   3  13   4     1944.64     1860.15     44.92 o 
   4  13   4       25.13        3.23      8.90 o 
   5  13   4      387.62      366.06     71.17 o 
   6  13   4      580.23      567.91     41.77 o 
   7  13   4      108.57       74.49     23.78 o 
   8  13   4       49.50       44.58     17.61 o 
   9  13   4       37.55       43.12     18.09 o 
  10  13   4      131.27      148.23     27.84 o 
  11  13   4       45.28       33.91     20.32 o 
 -12  14   4       98.38       92.94     27.04 o 
 -11  14   4       28.73       35.82     19.23 o 
 -10  14   4       44.91       23.56     13.76 o 
  -9  14   4      159.81      213.42     21.19 o 
  -8  14   4       48.96       28.28     10.35 o 
  -7  14   4      353.11      380.44     20.26 o 
  -6  14   4      212.18      240.61     18.22 o 
  -5  14   4        3.42        4.03      6.18 o 
  -4  14   4      217.42      223.03     13.00 o 
  -3  14   4        4.07        0.55      5.74 o 
  -2  14   4      191.60      176.63     13.91 o 
  -1  14   4      597.22      614.50     26.01 o 
   0  14   4        7.35       -2.12      7.02 o 
   1  14   4      474.22      468.69     35.31 o 
   2  14   4      569.72      548.05     25.81 o 
   3  14   4      266.49      277.60     21.71 o 
   4  14   4     1797.92     1751.66     46.55 o 
   5  14   4       11.51       22.88     13.18 o 
   6  14   4      165.13      229.24     26.85 o 
   7  14   4        0.74       -4.44     11.97 o 
   8  14   4        0.02       -7.11     13.67 o 
   9  14   4        6.46       10.37     15.50 o 
  10  14   4       54.97       12.26     17.85 o 
  11  14   4       24.68        9.77     34.93 o 
 -12  15   4        3.07      -23.50     23.50 o 
 -11  15   4      144.89      205.41     31.03 o 
 -10  15   4        5.39       -0.07     12.10 o 
  -9  15   4       66.06       58.37     14.63 o 
  -8  15   4      433.63      412.77     45.13 o 
  -7  15   4      276.83      294.54     17.55 o 
  -6  15   4      139.38      105.92     11.63 o 
  -5  15   4       95.43      102.85     10.73 o 
  -4  15   4       10.20       13.72      7.89 o 
  -3  15   4       63.05       77.64     10.70 o 
  -2  15   4       20.39       30.78      8.31 o 
  -1  15   4     1075.05     1100.33     40.04 o 
   0  15   4      185.11      209.57     18.18 o 
   1  15   4      264.52      229.49     18.97 o 
   2  15   4     1008.78      946.05     32.66 o 
   3  15   4     1366.65     1315.18     39.55 o 
   4  15   4     4520.60     4540.22     79.23 o 
   5  15   4      724.05      730.19     35.58 o 
   6  15   4     1344.60     1422.47     56.89 o 
   7  15   4      335.52      351.12     35.89 o 
   8  15   4      114.60       76.80     20.46 o 
   9  15   4       19.60        0.79     16.20 o 
  10  15   4        1.17       13.16     19.57 o 
  11  15   4       18.62        2.37     32.79 o 
 -12  16   4        5.14      -22.94     24.97 o 
 -11  16   4       11.19        6.38     27.36 o 
 -10  16   4      115.01      140.77     34.20 o 
  -9  16   4      260.80      261.70     24.50 o 
  -8  16   4       88.74       95.06     14.42 o 
  -7  16   4      471.92      474.59     21.22 o 
  -6  16   4      218.78      247.48     15.69 o 
  -5  16   4       91.74      112.68     13.22 o 
  -4  16   4      296.49      305.51     21.83 o 
  -3  16   4      148.18      191.47     15.48 o 
  -2  16   4       46.79       36.59      9.27 o 
  -1  16   4      121.90      139.35     13.77 o 
   0  16   4        5.00       -2.94      7.90 o 
   1  16   4       93.43       75.09     13.03 o 
   2  16   4     1250.17     1197.11     37.63 o 
   3  16   4       93.51      113.80     15.96 o 
   4  16   4      520.36      556.53     30.66 o 
   5  16   4        7.37        6.80     10.36 o 
   6  16   4        9.31        7.76     19.29 o 
   7  16   4       16.55        5.16     14.74 o 
   8  16   4       49.35       64.45     26.34 o 
   9  16   4       49.41       63.61     21.34 o 
  10  16   4       35.01       34.43     22.39 o 
 -11  17   4       13.35        6.10     29.95 o 
 -10  17   4        4.52        9.82     15.65 o 
  -9  17   4      317.97      297.89     33.01 o 
  -8  17   4      325.09      330.18     22.83 o 
  -7  17   4      475.16      421.79     24.01 o 
  -6  17   4       81.84       70.88     12.30 o 
  -5  17   4       80.86       60.91     11.54 o 
  -4  17   4        0.30        4.31      7.66 o 
  -3  17   4      206.75      262.22     17.88 o 
  -2  17   4       98.02       86.45     17.70 o 
  -1  17   4       59.05       69.35     11.23 o 
   0  17   4     2110.57     2169.70     50.50 o 
   1  17   4        0.14        5.16     16.52 o 
   2  17   4      397.45      350.76     25.79 o 
   3  17   4     1466.77     1495.80     44.50 o 
   4  17   4       88.03       54.65     14.18 o 
   5  17   4      783.79      836.67     36.75 o 
   6  17   4       28.18       22.83     18.48 o 
   7  17   4      207.34      125.06     24.81 o 
   8  17   4      256.91      263.05     33.95 o 
   9  17   4       60.65       14.76     33.11 o 
  10  17   4        4.30       16.99     20.66 o 
 -10  18   4      402.46      527.03     61.73 o 
  -9  18   4        2.02       13.89     20.90 o 
  -8  18   4      208.38      228.03     28.78 o 
  -7  18   4       45.62       57.66     15.12 o 
  -6  18   4      267.13      283.55     20.01 o 
  -5  18   4      286.30      289.09     19.96 o 
  -4  18   4        1.47        5.92      8.53 o 
  -3  18   4       19.50       22.89      9.51 o 
  -2  18   4      240.37      254.11     18.10 o 
  -1  18   4      122.03      124.57     14.02 o 
   0  18   4      545.38      551.84     28.79 o 
   1  18   4        2.01        8.96      9.68 o 
   2  18   4       44.15       41.70     16.38 o 
   3  18   4     1928.56     1859.46     54.48 o 
   4  18   4       47.49       33.42     13.06 o 
   5  18   4      571.60      497.58     32.32 o 
   6  18   4        6.24       26.88     21.85 o 
   7  18   4       31.20       15.82     16.81 o 
   8  18   4        3.42      -16.03     16.03 o 
   9  18   4       12.05       30.14     21.22 o 
 -10  19   4       54.40       16.27     29.74 o 
  -9  19   4      252.54      391.64     55.14 o 
  -8  19   4       10.25       -0.88     12.88 o 
  -7  19   4       79.11       41.71     14.88 o 
  -6  19   4     1488.58     1582.41     73.73 o 
  -5  19   4       69.17       37.17     13.26 o 
  -4  19   4      153.12      133.31     20.42 o 
  -3  19   4      269.16      270.99     19.15 o 
  -2  19   4      715.10      721.40     27.50 o 
  -1  19   4        0.85       11.28      8.34 o 
   0  19   4       83.52       66.17     13.33 o 
   1  19   4       74.73       56.27     13.71 o 
   2  19   4      120.59      126.58     21.12 o 
   3  19   4      565.71      553.33     32.08 o 
   4  19   4      423.55      434.36     30.88 o 
   5  19   4       21.14       30.30     13.69 o 
   6  19   4      526.60      534.19     59.21 o 
   7  19   4      855.61      825.59     52.84 o 
   8  19   4       54.56       79.34     23.98 o 
   9  19   4        9.93        0.71     19.06 o 
 -10  20   4      151.52      183.86     45.39 o 
  -9  20   4       29.94       68.89     29.81 o 
  -8  20   4       16.68       -0.23     16.23 o 
  -7  20   4       10.25       20.77     13.95 o 
  -6  20   4      219.75      213.78     23.66 o 
  -5  20   4        4.26       -6.79     10.33 o 
  -4  20   4        3.10       10.22     11.43 o 
  -3  20   4      226.02      220.40     28.08 o 
  -2  20   4       89.12       61.53     12.30 o 
  -1  20   4      168.09      176.74     17.57 o 
   0  20   4      145.25      176.12     20.39 o 
   1  20   4      136.24      118.08     17.56 o 
   2  20   4        0.26       -5.90      9.79 o 
   3  20   4      448.02      391.28     53.67 o 
   4  20   4      124.66      108.01     23.42 o 
   5  20   4       18.63       13.54     12.94 o 
   6  20   4      121.65       90.43     23.69 o 
   7  20   4       22.28       -3.59     18.31 o 
   8  20   4       40.12       65.27     39.46 o 
  -9  21   4        2.57        2.88     26.03 o 
  -8  21   4        0.48      -15.60     15.60 o 
  -7  21   4      375.91      416.07     39.84 o 
  -6  21   4       45.19       27.71     20.52 o 
  -5  21   4       17.50       15.18     13.19 o 
  -4  21   4       64.78       74.90     16.21 o 
  -3  21   4       92.41      134.15     19.26 o 
  -2  21   4       19.35       19.20     12.36 o 
  -1  21   4       32.93       23.36     13.95 o 
   0  21   4      122.12      152.69     20.52 o 
   1  21   4      377.50      375.49     63.98 o 
   2  21   4      855.99      877.53     38.00 o 
   3  21   4     1124.21     1098.19     54.68 o 
   4  21   4       48.49       57.25     16.32 o 
   5  21   4        6.76       22.80     14.39 o 
   6  21   4       42.55       45.49     15.66 o 
   7  21   4       85.83       88.79     26.73 o 
   8  21   4        0.22       17.01     20.81 o 
  -9  22   4       48.81       48.68     32.20 o 
  -8  22   4       15.74       26.59     25.53 o 
  -7  22   4       87.57      112.93     25.39 o 
  -6  22   4      309.07      391.90     39.38 o 
  -5  22   4        0.38       -9.57     15.29 o 
  -4  22   4        6.43        5.88     11.79 o 
  -3  22   4       96.17       68.91     20.44 o 
  -2  22   4        1.12      -10.64     10.64 o 
  -1  22   4       32.37       30.88     14.57 o 
   0  22   4      255.28      238.53     25.18 o 
   1  22   4       41.05       75.64     21.14 o 
   2  22   4     1079.34     1095.66     55.69 o 
   3  22   4       24.38        3.34     16.24 o 
   4  22   4      126.91      134.32     26.82 o 
   5  22   4       38.31       26.95     15.06 o 
   6  22   4        1.29       -8.08     13.52 o 
   7  22   4      196.92      246.08     36.06 o 
  -8  23   4      176.47      286.56     53.80 o 
  -7  23   4        4.02       -1.17     17.54 o 
  -6  23   4       65.19       83.76     24.56 o 
  -5  23   4       19.45       -5.06     15.60 o 
  -4  23   4       41.36       53.71     20.65 o 
  -3  23   4      482.64      528.34     44.65 o 
  -2  23   4       39.03       56.40     16.47 o 
  -1  23   4      327.55      364.00     29.99 o 
   0  23   4      127.28      134.01     24.88 o 
   1  23   4        4.14        9.49     14.68 o 
   2  23   4      494.83      452.34     43.26 o 
   3  23   4       24.16       14.94     20.16 o 
   4  23   4       36.26       26.30     19.21 o 
   5  23   4       80.45       66.30     23.54 o 
   6  23   4      389.91      393.59     43.66 o 
  -7  24   4       73.18      158.89     58.71 o 
  -6  24   4      124.98      136.92     58.71 o 
  -5  24   4       69.26       42.54     21.15 o 
  -4  24   4       73.03      109.88     26.16 o 
  -3  24   4      148.03      208.48     32.39 o 
  -2  24   4        0.95       24.19     17.29 o 
  -1  24   4       10.83       11.42     17.69 o 
   0  24   4      123.36      120.23     20.65 o 
   1  24   4      261.15      304.14     29.37 o 
   2  24   4       57.98       59.31     56.47 o 
   3  24   4      583.44      540.22     94.84 o 
   4  24   4        3.34       13.03     18.20 o 
   5  24   4       85.80      105.25     28.31 o 
   6  24   4      160.42      197.73     58.93 o 
  -6  25   4       65.68       98.70     27.09 o 
  -5  25   4      233.13      230.74     41.88 o 
  -4  25   4      720.56      876.75     57.63 o 
  -3  25   4      439.74      497.39     46.74 o 
  -2  25   4      150.25      169.89     51.28 o 
  -1  25   4      168.50      209.89     33.19 o 
   0  25   4       24.82       37.18     19.77 o 
   1  25   4        5.24       -0.23     17.68 o 
   2  25   4       37.60       51.93     21.02 o 
   3  25   4      268.88      241.30     36.30 o 
   4  25   4      218.71      247.75     37.06 o 
   5  25   4      170.99      168.66     36.27 o 
  -5  26   4     1366.54     1467.16     71.15 o 
  -4  26   4       21.86       13.70     20.78 o 
  -3  26   4      101.11       78.75     26.06 o 
  -2  26   4        0.73       -0.06     17.84 o 
  -1  26   4       79.32      127.79     29.45 o 
   0  26   4      243.84      300.56     40.93 o 
   1  26   4        2.41       13.91     35.57 o 
   2  26   4       98.44       54.87     23.60 o 
   3  26   4      308.41      316.82     53.63 o 
  -3  27   4      374.70      545.01     51.45 o 
  -2  27   4      328.38      475.47     49.07 o 
  -1  27   4      200.92      195.58     35.23 o 
   0  27   4        4.13        9.94     21.11 o 
   1  27   4      619.89      654.06     55.39 o 
 -14   1   5      150.04      190.25     32.19 o 
 -13   1   5      134.61      137.34     27.26 o 
 -12   1   5        2.24       10.36     14.99 o 
 -11   1   5        8.59        6.72     14.04 o 
 -10   1   5        0.57       -4.56     16.49 o 
  -9   1   5      229.80      216.52     25.53 o 
  -8   1   5      623.50      602.15     17.52 o 
  -7   1   5     1033.21     1062.67     20.85 o 
  -6   1   5       48.20       69.81      9.24 o 
  -5   1   5     5430.76     5781.37     75.28 o 
  -4   1   5      469.30      550.38     16.78 o 
  -3   1   5      131.14      103.43      9.27 o 
  -2   1   5     3565.18     3650.06     33.94 o 
  -1   1   5      218.78      241.09      9.84 o 
   0   1   5        1.60       -4.65      4.65 o 
   1   1   5      128.59      140.05     12.27 o 
   2   1   5     4478.93     4378.64     99.68 o 
   3   1   5     3913.60     3859.95     66.58 o 
   4   1   5      357.32      330.47     21.09 o 
   5   1   5        0.00       -2.56      7.83 o 
   6   1   5        2.68       -3.21     10.21 o 
   7   1   5      355.88      381.26     28.61 o 
   8   1   5      164.05      165.16     22.66 o 
   9   1   5      430.39      413.62     34.10 o 
  10   1   5       60.54       35.92     19.15 o 
  11   1   5        9.85       35.68     17.01 o 
  12   1   5        6.48        9.21     18.70 o 
 -14   2   5       50.52       57.27     22.66 o 
 -13   2   5        0.09      -13.84     14.76 o 
 -12   2   5        0.00      -10.62     13.55 o 
 -11   2   5      393.41      379.11     35.71 o 
 -10   2   5       67.23       42.45     21.47 o 
  -9   2   5      663.18      573.99     36.32 o 
  -8   2   5      797.78      820.30     26.30 o 
  -7   2   5      935.79      931.47     28.46 o 
  -6   2   5      161.78      151.58     13.21 o 
  -5   2   5     1531.31     1522.25     28.48 o 
  -4   2   5      164.52      164.18     10.42 o 
  -3   2   5      138.74      144.39      7.17 o 
  -2   2   5     2077.91     2080.90     26.60 o 
  -1   2   5      501.48      543.60     14.25 o 
   0   2   5     1832.80     1957.91     43.46 o 
   1   2   5     3828.92     3755.68     60.28 o 
   2   2   5     1210.45     1128.52     31.19 o 
   3   2   5       60.35       47.09      9.92 o 
   4   2   5     1956.91     1936.92     47.17 o 
   5   2   5      558.16      532.17     27.66 o 
   6   2   5       12.58       40.96     12.67 o 
   7   2   5       24.01       18.96     16.10 o 
   8   2   5       11.76        6.99     11.82 o 
   9   2   5      588.27      482.69     36.07 o 
  10   2   5      309.60      243.36     29.44 o 
  11   2   5       67.01       55.83     19.54 o 
  12   2   5        5.13        2.80     14.43 o 
 -14   3   5       94.01       82.53     43.60 o 
 -13   3   5       21.21        6.99     15.62 o 
 -12   3   5       10.79       19.60     16.23 o 
 -11   3   5       86.82       93.71     35.95 o 
 -10   3   5       88.59      123.97     37.25 o 
  -9   3   5       67.10       52.17     22.27 o 
  -8   3   5      293.14      268.79     17.59 o 
  -7   3   5       11.08       11.77      6.30 o 
  -6   3   5       38.00       38.33      6.48 o 
  -5   3   5       19.84       25.54      5.30 o 
  -4   3   5     3457.94     3539.48     40.93 o 
  -3   3   5      326.49      336.00      8.19 o 
  -2   3   5      752.24      812.53     12.56 o 
  -1   3   5       95.88       95.37      7.34 o 
   0   3   5       11.22        9.98      3.84 o 
   1   3   5     1411.23     1390.62     33.03 o 
   2   3   5       43.27       53.59     12.38 o 
   3   3   5     3216.85     3189.07     58.67 o 
   4   3   5       11.16        6.81     11.82 o 
   5   3   5      136.36      136.75     18.91 o 
   6   3   5        1.04        8.10     10.41 o 
   7   3   5        0.00        3.25     10.23 o 
   8   3   5       17.77       16.30     19.29 o 
   9   3   5      389.02      357.34     32.27 o 
  10   3   5        7.60        0.42     13.62 o 
  11   3   5      201.58      196.36     24.79 o 
  12   3   5        2.00        4.71     14.71 o 
 -14   4   5       15.12        9.25     18.90 o 
 -13   4   5       68.18       92.22     24.06 o 
 -12   4   5       35.96       29.27     28.27 o 
 -11   4   5       79.86       84.43     20.01 o 
 -10   4   5        5.28       -1.87     14.66 o 
  -9   4   5      297.08      324.10     29.71 o 
  -8   4   5       27.67       14.81      7.55 o 
  -7   4   5       13.20        6.20      6.07 o 
  -6   4   5     2497.73     2569.65     48.89 o 
  -5   4   5      381.26      413.02     14.40 o 
  -4   4   5     1473.00     1482.19     20.02 o 
  -3   4   5        6.42        5.23      3.35 o 
  -2   4   5     1146.29     1174.06     15.94 o 
  -1   4   5      847.12      859.39     13.40 o 
   0   4   5      264.84      280.26     14.10 o 
   1   4   5        0.39        0.09      4.96 o 
   2   4   5     1045.78     1100.70     31.60 o 
   3   4   5       88.70      133.85     13.54 o 
   4   4   5       36.01       34.02      9.47 o 
   5   4   5       76.13       82.63     29.60 o 
   6   4   5        0.16        6.71      9.59 o 
   7   4   5      130.85      156.27     21.12 o 
   8   4   5        5.75      -10.03     10.03 o 
   9   4   5      227.59      190.21     26.26 o 
  10   4   5      309.22      214.05     23.00 o 
  11   4   5      183.26      181.66     25.49 o 
  12   4   5      196.85      217.44     45.30 o 
 -14   5   5       12.30       16.99     20.20 o 
 -13   5   5       81.73       75.95     23.63 o 
 -12   5   5       37.08       63.74     19.63 o 
 -11   5   5      156.69      120.93     26.17 o 
 -10   5   5      258.78      256.49     46.65 o 
  -9   5   5      302.01      319.00     29.78 o 
  -8   5   5      134.25      140.57     14.18 o 
  -7   5   5       77.95       68.96     11.34 o 
  -6   5   5        1.91       -1.92      4.70 o 
  -5   5   5     1427.78     1443.88     26.84 o 
  -4   5   5     5395.28     5576.85     49.32 o 
  -3   5   5     1269.25     1286.18     19.23 o 
  -2   5   5     2468.56     2387.33     27.42 o 
  -1   5   5     3209.03     3229.46     29.82 o 
   0   5   5      227.53      212.95      9.14 o 
   1   5   5      277.67      284.50     12.57 o 
   2   5   5        2.69       -2.48      4.35 o 
   3   5   5     5456.16     5409.70     68.20 o 
   4   5   5      762.16      636.03     28.20 o 
   5   5   5      297.50      260.45     17.67 o 
   6   5   5       47.82       43.98     11.20 o 
   7   5   5        0.04        1.83      8.79 o 
   8   5   5       34.73       13.65     10.24 o 
   9   5   5       56.12       51.87     14.21 o 
  10   5   5      221.07      211.07     24.29 o 
  11   5   5        1.40       11.12     12.99 o 
  12   5   5      112.73       86.76     24.13 o 
 -14   6   5      348.22      412.19     58.57 o 
 -13   6   5       75.00      137.81     38.02 o 
 -12   6   5       22.69       43.57     17.85 o 
 -11   6   5       61.87       60.21     18.23 o 
 -10   6   5      743.19      799.42    105.57 o 
  -9   6   5     4581.20     4641.10     77.77 o 
  -8   6   5      121.64       82.02     12.14 o 
  -7   6   5      178.99      171.82     13.02 o 
  -6   6   5       48.20       75.39      8.94 o 
  -5   6   5      781.82      807.29     17.51 o 
  -4   6   5     1756.62     1905.87     25.75 o 
  -3   6   5        0.39       -3.04      3.04 o 
  -2   6   5        0.04        4.08      3.32 o 
  -1   6   5     3445.61     3629.01     36.84 o 
   0   6   5     1528.42     1707.97     21.29 o 
   1   6   5      798.52      822.84     23.47 o 
   2   6   5      509.07      502.31     33.43 o 
   3   6   5     1236.42     1248.91     28.76 o 
   4   6   5      106.26      101.21     11.28 o 
   5   6   5       23.27       34.08     11.79 o 
   6   6   5      804.30      802.24     40.94 o 
   7   6   5        5.77        0.92      8.61 o 
   8   6   5      265.84      263.56     22.49 o 
   9   6   5      236.92      201.15     21.91 o 
  10   6   5      103.21      100.00     22.05 o 
  11   6   5       64.24       59.20     17.43 o 
  12   6   5       38.30       36.30     17.58 o 
 -14   7   5      143.50      138.12     38.20 o 
 -13   7   5        3.31       13.85     21.89 o 
 -12   7   5       12.93       17.88     16.00 o 
 -11   7   5      157.57      152.76     26.11 o 
 -10   7   5      333.71      302.54     31.44 o 
  -9   7   5        4.07        6.45      8.91 o 
  -8   7   5     1259.63     1148.31     33.84 o 
  -7   7   5      138.00      121.22     17.08 o 
  -6   7   5       18.22       33.19      8.60 o 
  -5   7   5        0.01       10.40      4.50 o 
  -4   7   5     4155.26     4292.69     43.87 o 
  -3   7   5        3.19        1.31      3.68 o 
  -2   7   5       63.65       54.39      5.63 o 
  -1   7   5     1991.89     2089.55     40.17 o 
   0   7   5     1170.86     1260.03     21.43 o 
   1   7   5     1044.03     1083.46     34.30 o 
   2   7   5      193.07      196.77     11.52 o 
   3   7   5      284.34      262.45     14.31 o 
   4   7   5      196.60      160.49     13.02 o 
   5   7   5      206.25      201.12     16.15 o 
   6   7   5     1329.72     1325.75     37.26 o 
   7   7   5      316.27      340.27     31.97 o 
   8   7   5      108.77      138.15     17.65 o 
   9   7   5        0.43        0.96     10.34 o 
  10   7   5      501.37      514.77     33.14 o 
  11   7   5        0.11      -12.64     12.64 o 
  12   7   5      685.48      655.12     54.39 o 
 -14   8   5      305.83      357.38     88.46 o 
 -13   8   5       10.64       22.62     19.04 o 
 -12   8   5        1.06       13.72     24.48 o 
 -11   8   5      338.41      345.81     35.78 o 
 -10   8   5       56.21       33.68     16.53 o 
  -9   8   5       19.08       -4.00      9.11 o 
  -8   8   5      639.70      591.40     23.28 o 
  -7   8   5     2059.77     1981.71     38.37 o 
  -6   8   5     4071.89     4071.03     46.84 o 
  -5   8   5     1938.81     2063.88     30.34 o 
  -4   8   5     2587.27     2647.85     33.61 o 
  -3   8   5       52.45       56.71      8.89 o 
  -2   8   5     1994.10     2035.84     27.20 o 
  -1   8   5      516.91      562.45     17.01 o 
   0   8   5      603.78      691.54     15.21 o 
   1   8   5      884.14      899.90     17.89 o 
   2   8   5      206.76      216.93     10.91 o 
   3   8   5      107.05       81.71      9.34 o 
   4   8   5      263.14      238.24     15.54 o 
   5   8   5     1664.78     1559.58     37.63 o 
   6   8   5     1071.20     1009.28     32.75 o 
   7   8   5        0.58       13.11      9.57 o 
   8   8   5       93.44       94.25     15.85 o 
   9   8   5        3.92       -7.60     10.43 o 
  10   8   5       86.80       68.09     31.99 o 
  11   8   5       35.03       17.16     18.98 o 
  12   8   5        3.13       -7.77     18.32 o 
 -13   9   5       11.94       29.31     20.21 o 
 -12   9   5        8.28       18.52     17.37 o 
 -11   9   5        4.30       14.79     14.38 o 
 -10   9   5        7.28        9.01     12.81 o 
  -9   9   5      114.46      112.26     16.59 o 
  -8   9   5     2974.18     2828.18     51.60 o 
  -7   9   5     1380.24     1313.70     31.64 o 
  -6   9   5      163.70      162.28     13.09 o 
  -5   9   5      107.08      113.52     11.89 o 
  -4   9   5      574.89      567.06     22.37 o 
  -3   9   5     1106.27     1192.07     21.51 o 
  -2   9   5      810.34      938.99     18.22 o 
  -1   9   5      475.59      506.28     13.59 o 
   0   9   5      201.25      216.37     16.89 o 
   1   9   5      260.37      253.97      9.16 o 
   2   9   5       94.48       96.62      7.59 o 
   3   9   5       10.79        9.13      6.97 o 
   4   9   5      472.08      489.05     39.99 o 
   5   9   5       30.20       37.57      9.65 o 
   6   9   5       33.98       26.21      9.91 o 
   7   9   5     1112.28     1236.56     38.48 o 
   8   9   5      114.45      102.69     18.25 o 
   9   9   5      136.22      107.01     31.36 o 
  10   9   5        7.49        7.69     16.32 o 
  11   9   5      165.99      134.96     29.34 o 
  12   9   5      207.01      160.10     32.84 o 
 -13  10   5       13.56       40.01     40.51 o 
 -12  10   5       11.85       21.65     29.53 o 
 -11  10   5       91.46      114.07     23.22 o 
 -10  10   5      149.93      104.08     54.65 o 
  -9  10   5     2563.55     2424.61     80.96 o 
  -8  10   5      725.42      715.69     25.92 o 
  -7  10   5     1075.88     1044.92     29.59 o 
  -6  10   5     2345.64     2352.90     35.91 o 
  -5  10   5     1694.99     1719.59     29.02 o 
  -4  10   5       52.98       61.42      7.29 o 
  -3  10   5      335.15      359.42     12.88 o 
  -2  10   5      129.59      124.04     10.90 o 
  -1  10   5      409.58      455.01     25.66 o 
   0  10   5      144.23      159.55     13.82 o 
   1  10   5       67.35       97.36     11.83 o 
   2  10   5     2592.63     2551.71     43.26 o 
   3  10   5      237.51      234.67     13.48 o 
   4  10   5       19.86       22.06      7.86 o 
   5  10   5      362.55      361.87     33.36 o 
   6  10   5      134.09      169.77     19.69 o 
   7  10   5      559.23      459.63     37.11 o 
   8  10   5       36.40       24.93     20.66 o 
   9  10   5      320.92      347.11     38.14 o 
  10  10   5        0.42        8.60     16.08 o 
  11  10   5       69.15       79.98     24.56 o 
 -13  11   5       90.53      137.39     32.02 o 
 -12  11   5       14.71       -4.83     22.03 o 
 -11  11   5        1.31       -4.79     13.16 o 
 -10  11   5      512.76      532.80     49.21 o 
  -9  11   5      189.57      204.15     28.60 o 
  -8  11   5       14.94       15.69      8.96 o 
  -7  11   5       71.73       47.29      8.73 o 
  -6  11   5       67.46       59.22      9.34 o 
  -5  11   5      739.93      746.82     24.09 o 
  -4  11   5        0.84        3.64      5.03 o 
  -3  11   5       34.01       27.90      5.88 o 
  -2  11   5       92.55       93.56      7.54 o 
  -1  11   5      286.81      328.95     10.16 o 
   0  11   5       24.32       18.45      7.66 o 
   1  11   5      917.96      942.59     29.22 o 
   2  11   5       80.04       88.79     15.85 o 
   3  11   5      191.49      134.76     15.11 o 
   4  11   5     1000.24      985.06     54.72 o 
   5  11   5      804.80      756.04     49.98 o 
   6  11   5       30.19       42.38     14.96 o 
   7  11   5      310.15      340.29     33.27 o 
   8  11   5      151.94      115.29     51.35 o 
   9  11   5       44.96       52.31     19.39 o 
  10  11   5        9.52       -7.98     14.43 o 
  11  11   5      294.89      255.43     36.48 o 
 -13  12   5        0.95       24.81     20.53 o 
 -12  12   5       60.26       47.86     21.08 o 
 -11  12   5       16.60        6.45     17.43 o 
 -10  12   5       93.63       68.29     27.78 o 
  -9  12   5       83.59       82.22     16.30 o 
  -8  12   5      536.07      497.51     23.92 o 
  -7  12   5      253.16      278.98     26.63 o 
  -6  12   5       53.66       51.86     10.74 o 
  -5  12   5      237.34      236.47     15.80 o 
  -4  12   5      163.53      172.00     11.29 o 
  -3  12   5     1326.32     1337.30     35.88 o 
  -2  12   5      199.35      203.02     10.18 o 
  -1  12   5      187.91      204.53     14.18 o 
   0  12   5      111.57      104.81     14.32 o 
   1  12   5      226.65      172.50     15.98 o 
   2  12   5     2617.51     2632.73     65.34 o 
   3  12   5      106.68       87.16     13.37 o 
   4  12   5     1442.83     1431.95     50.43 o 
   5  12   5     1477.93     1450.35     64.75 o 
   6  12   5        0.07        6.51     11.33 o 
   7  12   5        0.00       14.02     14.98 o 
   8  12   5       72.83       79.96     21.30 o 
   9  12   5        0.42      -12.65     12.65 o 
  10  12   5        6.05        2.40     17.71 o 
  11  12   5        7.13        1.16     17.63 o 
 -13  13   5       64.01      105.70     27.18 o 
 -12  13   5      226.54      293.43     77.73 o 
 -11  13   5        6.31        7.06     16.05 o 
 -10  13   5        9.22       10.97     14.88 o 
  -9  13   5      736.50      790.83     30.07 o 
  -8  13   5      273.01      295.86     20.27 o 
  -7  13   5        0.39        0.14      6.99 o 
  -6  13   5      835.25      895.31     23.85 o 
  -5  13   5      113.59      105.50     10.19 o 
  -4  13   5     1008.15     1049.39     23.43 o 
  -3  13   5      189.12      208.66     13.93 o 
  -2  13   5      120.64      154.17     13.14 o 
  -1  13   5      776.08      879.66     34.84 o 
   0  13   5      290.97      254.56     18.57 o 
   1  13   5      624.88      667.56     30.24 o 
   2  13   5     1328.50     1371.69     47.44 o 
   3  13   5      176.46      179.31     18.06 o 
   4  13   5      492.16      458.92     32.76 o 
   5  13   5        1.02       -7.75     10.66 o 
   6  13   5       38.09       50.86     16.45 o 
   7  13   5      593.56      584.22     42.86 o 
   8  13   5       10.23        1.56     14.71 o 
   9  13   5      165.43      153.30     33.43 o 
  10  13   5      283.56      428.05     56.65 o 
  11  13   5        0.87       20.91     20.12 o 
 -12  14   5       40.22       49.93     22.77 o 
 -11  14   5        0.81        0.52     16.17 o 
 -10  14   5       32.98       37.33     18.40 o 
  -9  14   5       85.21       79.01     13.96 o 
  -8  14   5      174.70      179.12     25.45 o 
  -7  14   5     1062.65     1043.84     27.27 o 
  -6  14   5      473.97      502.16     19.58 o 
  -5  14   5      378.62      367.10     16.49 o 
  -4  14   5      173.14      168.33     14.17 o 
  -3  14   5      283.34      283.12     17.11 o 
  -2  14   5      256.85      253.03     16.27 o 
  -1  14   5      143.03      134.48     12.87 o 
   0  14   5       23.86       16.69      9.03 o 
   1  14   5      155.96      149.03     31.07 o 
   2  14   5        1.49       -6.57      7.64 o 
   3  14   5       54.39       47.64     19.05 o 
   4  14   5       72.42      102.25     16.09 o 
   5  14   5       43.52       27.77     14.46 o 
   6  14   5       74.29       72.38     18.58 o 
   7  14   5      191.07      174.82     27.61 o 
   8  14   5        4.15       19.54     14.39 o 
   9  14   5        9.08       19.93     17.28 o 
  10  14   5       36.84       45.32     20.12 o 
 -12  15   5       12.82        2.77     20.56 o 
 -11  15   5       14.84        1.02     26.31 o 
 -10  15   5      273.28      303.04     79.41 o 
  -9  15   5       73.27       67.49     12.98 o 
  -8  15   5      316.91      314.37     21.38 o 
  -7  15   5      142.42      170.10     14.14 o 
  -6  15   5      110.58      145.01     12.91 o 
  -5  15   5        0.82        7.09      7.62 o 
  -4  15   5       10.71       17.29      8.57 o 
  -3  15   5     1619.28     1537.59     42.19 o 
  -2  15   5       37.26       45.42      9.52 o 
  -1  15   5        1.43        3.15      6.92 o 
   0  15   5       20.12       13.71     10.16 o 
   1  15   5      174.20      172.86     17.63 o 
   2  15   5      139.92      142.91     16.96 o 
   3  15   5      416.56      448.30     27.52 o 
   4  15   5      830.27      846.89     34.82 o 
   5  15   5      544.42      486.71     37.17 o 
   6  15   5      237.02      209.53     28.60 o 
   7  15   5       22.88       18.79     27.29 o 
   8  15   5        3.45       15.40     15.47 o 
   9  15   5       11.36       -8.54     16.76 o 
  10  15   5      263.95      226.55     35.52 o 
 -12  16   5       86.47      144.93     44.97 o 
 -11  16   5      173.31      136.93     41.46 o 
 -10  16   5      142.80      116.10     25.25 o 
  -9  16   5      253.12      230.72     20.39 o 
  -8  16   5        0.51       -0.25      9.25 o 
  -7  16   5       44.06       39.04     11.13 o 
  -6  16   5      141.87      171.72     16.34 o 
  -5  16   5       69.56       44.76     10.30 o 
  -4  16   5      214.24      152.59     14.61 o 
  -3  16   5      182.17      185.42     16.95 o 
  -2  16   5       10.09       17.97      8.20 o 
  -1  16   5      426.10      457.74     24.29 o 
   0  16   5        0.38        0.69      8.56 o 
   1  16   5      663.21      642.41     29.87 o 
   2  16   5     6821.79     6482.24     96.34 o 
   3  16   5     4968.41     4931.97    105.99 o 
   4  16   5      125.40      103.85     26.73 o 
   5  16   5        2.79       13.01     27.50 o 
   6  16   5        1.77        6.96     15.66 o 
   7  16   5        3.60       11.12     14.88 o 
   8  16   5      683.07      684.37     50.35 o 
   9  16   5      104.56       76.43     54.01 o 
  10  16   5       18.88       34.14     22.01 o 
  -9  17   5       80.53       67.78     16.53 o 
  -8  17   5      228.68      274.27     24.85 o 
  -7  17   5      173.70      145.18     16.36 o 
  -6  17   5      201.63      193.89     17.37 o 
  -5  17   5       16.03        4.40      8.07 o 
  -4  17   5        9.47       -2.67      7.17 o 
  -3  17   5     1311.47     1163.35     32.45 o 
  -2  17   5     1235.09     1129.89     56.00 o 
  -1  17   5      993.45     1015.57     39.21 o 
   0  17   5      117.73      124.01     19.33 o 
   1  17   5      111.71      113.87     16.42 o 
   2  17   5     1219.58     1201.93     39.89 o 
   3  17   5     4205.76     4276.34     79.39 o 
   4  17   5     3421.70     3323.03     70.80 o 
   5  17   5      168.96      202.86     28.38 o 
   6  17   5       48.39       29.04     18.74 o 
   7  17   5       21.59       40.51     28.69 o 
   8  17   5       17.52       23.51     17.66 o 
   9  17   5        0.01        6.47     17.44 o 
  -9  18   5       31.97       18.88     18.80 o 
  -8  18   5      110.46       83.89     21.39 o 
  -7  18   5       11.85       23.49     10.99 o 
  -6  18   5       18.23       13.09      9.81 o 
  -5  18   5      127.47       95.10     13.60 o 
  -4  18   5      145.47      124.15     14.40 o 
  -3  18   5      267.81      331.27     22.97 o 
  -2  18   5       21.54       13.11      9.08 o 
  -1  18   5      118.80      139.18     15.01 o 
   0  18   5       44.51       47.88     12.48 o 
   1  18   5      641.44      696.86     66.43 o 
   2  18   5      490.00      554.74     30.89 o 
   3  18   5        0.32        1.15     10.03 o 
   4  18   5      694.16      682.92     36.18 o 
   5  18   5       45.63       23.18     13.08 o 
   6  18   5      156.65      125.50     24.32 o 
   7  18   5        0.77       -6.85     14.66 o 
   8  18   5       10.42       16.60     18.53 o 
   9  18   5      166.45      167.03     32.54 o 
  -9  19   5        4.54        4.53     17.88 o 
  -8  19   5      297.47      305.99     34.54 o 
  -7  19   5       58.41       47.30     18.09 o 
  -6  19   5      308.80      352.75     27.92 o 
  -5  19   5       10.22        8.94      9.55 o 
  -4  19   5      912.02      875.06     30.30 o 
  -3  19   5        9.25        4.02      8.41 o 
  -2  19   5      211.88      193.51     17.34 o 
  -1  19   5       37.87       39.25     13.06 o 
   0  19   5       17.68       12.81      9.38 o 
   1  19   5       70.52       49.34     13.51 o 
   2  19   5      534.63      536.97     31.59 o 
   3  19   5       19.77       23.58     12.70 o 
   4  19   5      770.93      780.39     38.98 o 
   5  19   5       19.84       18.18     13.07 o 
   6  19   5       29.62        3.90     16.77 o 
   7  19   5      114.45       87.79     24.22 o 
   8  19   5        6.51      -12.47     17.41 o 
  -9  20   5      110.66      106.01     25.11 o 
  -8  20   5       37.67       36.89     19.35 o 
  -7  20   5      904.61      920.74     41.36 o 
  -6  20   5      155.25      158.26     20.87 o 
  -5  20   5        4.64       16.33     11.67 o 
  -4  20   5      569.22      625.18     34.44 o 
  -3  20   5       21.30       17.85     10.05 o 
  -2  20   5       10.30       12.61     10.09 o 
  -1  20   5      147.98      160.20     16.65 o 
   0  20   5       37.85       26.85     10.81 o 
   1  20   5      224.91      247.90     24.01 o 
   2  20   5       20.96      -10.23     10.23 o 
   3  20   5       62.49       74.31     16.60 o 
   4  20   5       13.76        5.49     12.67 o 
   5  20   5      416.99      395.54     42.58 o 
   6  20   5       12.64       -1.70     18.28 o 
   7  20   5        3.08       34.77     20.72 o 
   8  20   5        0.84       -0.50     18.24 o 
  -9  21   5        2.88       20.55     27.01 o 
  -8  21   5        9.51      -15.15     22.38 o 
  -7  21   5      261.77      281.56     28.31 o 
  -6  21   5     1300.60     1403.35     73.06 o 
  -5  21   5      215.68      210.80     23.86 o 
  -4  21   5      246.14      269.97     25.91 o 
  -3  21   5        2.54       10.33     11.05 o 
  -2  21   5      431.03      452.57     31.25 o 
  -1  21   5      138.22      160.83     17.65 o 
   0  21   5      551.71      501.68     32.69 o 
   1  21   5     1090.38     1020.76     40.32 o 
   2  21   5      253.66      288.37     28.89 o 
   3  21   5      287.08      332.10     28.74 o 
   4  21   5       82.58       84.27     22.23 o 
   5  21   5      633.53      671.89     40.49 o 
   6  21   5       78.56      142.38     29.49 o 
   7  21   5      355.41      401.66     77.51 o 
  -9  22   5      533.35      556.42     68.82 o 
  -8  22   5       19.53       33.04     28.62 o 
  -7  22   5        1.13        0.14     21.33 o 
  -6  22   5       69.18       75.12     19.04 o 
  -5  22   5       33.32       37.10     15.02 o 
  -4  22   5      247.67      239.38     25.99 o 
  -3  22   5      171.89      182.03     24.80 o 
  -2  22   5      132.97      168.59     21.83 o 
  -1  22   5      548.56      543.93     34.94 o 
   0  22   5      110.22       85.43     17.72 o 
   1  22   5       76.68       57.82     20.82 o 
   2  22   5        0.25       19.71     25.57 o 
   3  22   5      227.33      221.64     25.36 o 
   4  22   5        2.76       10.20     20.23 o 
   5  22   5      308.48      328.47     31.95 o 
   6  22   5       49.11       84.00     24.52 o 
   7  22   5       54.58       65.40     24.50 o 
  -8  23   5       27.76       93.58     36.41 o 
  -7  23   5        5.31       42.58     26.94 o 
  -6  23   5      341.24      368.22     39.46 o 
  -5  23   5      239.54      275.42     34.67 o 
  -4  23   5      336.97      358.54     31.16 o 
  -3  23   5       15.28       17.89     13.35 o 
  -2  23   5       63.85       87.85     18.49 o 
  -1  23   5      166.54      159.81     22.40 o 
   0  23   5        2.68       10.32     12.83 o 
   1  23   5     1796.65     1797.55    103.15 o 
   2  23   5       62.36       54.82     28.16 o 
   3  23   5      553.39      563.85     47.86 o 
   4  23   5      652.24      608.11     51.10 o 
   5  23   5       58.12       85.21     24.67 o 
   6  23   5        5.05      -18.73     27.78 o 
  -7  24   5       34.32       41.95     33.04 o 
  -6  24   5      316.93      467.09     44.87 o 
  -5  24   5        0.31      -15.31     16.56 o 
  -4  24   5       18.90       22.37     18.40 o 
  -3  24   5        0.00       14.31     18.04 o 
  -2  24   5      362.52      333.61     37.51 o 
  -1  24   5        0.24       14.52     12.48 o 
   0  24   5        0.14       14.99     14.76 o 
   1  24   5        6.69        7.32     14.43 o 
   2  24   5        0.70       -6.14     38.48 o 
   3  24   5       38.09       30.16     21.19 o 
   4  24   5       30.34       30.03     22.17 o 
   5  24   5        3.59       27.77     20.65 o 
  -6  25   5       34.12       33.09     35.85 o 
  -5  25   5      504.48      637.99     89.83 o 
  -4  25   5        5.94       14.50     19.90 o 
  -3  25   5        0.18       20.03     18.84 o 
  -2  25   5      235.78      291.62     38.15 o 
  -1  25   5       32.08       22.27     19.63 o 
   0  25   5       44.43       49.67     18.42 o 
   1  25   5       17.02        6.54     15.84 o 
   2  25   5      164.31      146.84     29.98 o 
   3  25   5       16.70       -5.66     19.51 o 
   4  25   5       38.61       76.44     26.41 o 
  -4  26   5      299.61      384.12     44.24 o 
  -3  26   5       12.98       36.37     21.43 o 
  -2  26   5        0.46       -4.14     18.81 o 
  -1  26   5       36.26       76.25     25.28 o 
   0  26   5      148.64      103.96     27.39 o 
   1  26   5       31.80       41.53     23.07 o 
   2  26   5       10.01        8.66     15.96 o 
  -1  27   5      101.37       76.06     25.52 o 
   0  27   5       26.36        9.12     31.95 o 
 -14   0   6      277.81      372.14     61.31 o 
 -13   0   6        0.33       40.62     28.34 o 
 -12   0   6       56.16       18.59     22.66 o 
 -11   0   6      103.58       20.48     21.75 o 
 -10   0   6        0.68       11.79     18.94 o 
  -9   0   6     2392.10     2126.64     91.97 o 
  -8   0   6       76.39       87.41     23.92 o 
  -7   0   6      104.81      140.86     25.96 o 
  -6   0   6     1754.12     1806.06     69.80 o 
  -5   0   6        1.05       17.99      8.69 o 
  -4   0   6    22728.63    24427.77    542.11 o 
  -3   0   6     3250.02     3577.19     63.06 o 
  -2   0   6       31.20       24.23     13.22 o 
  -1   0   6        1.27       -5.34      5.34 o 
   0   0   6     9628.35     9907.17    173.34 o 
   1   0   6     1662.63     1663.80     56.47 o 
   2   0   6    12968.32    13479.86    227.42 o 
   3   0   6     5947.60     5937.71    129.50 o 
   4   0   6     3952.40     4149.32    108.66 o 
   5   0   6      594.25      549.83     41.39 o 
   6   0   6      124.41       89.86     24.27 o 
   7   0   6      295.12      310.41     38.86 o 
   8   0   6        2.56       15.85     20.06 o 
   9   0   6        5.11       21.19     21.33 o 
  10   0   6      537.52      473.79     55.35 o 
  11   0   6        6.57       55.49     29.11 o 
  12   0   6        5.36       -4.14     25.81 o 
 -14   1   6      395.98      458.32     46.60 o 
 -13   1   6        2.99        1.78     16.19 o 
 -12   1   6      108.60      114.44     37.00 o 
 -11   1   6       18.74       13.02     14.45 o 
 -10   1   6        3.83       10.44     13.06 o 
  -9   1   6        1.03       -5.40     10.51 o 
  -8   1   6      203.67      194.15     27.57 o 
  -7   1   6     1323.36     1394.59     80.32 o 
  -6   1   6       55.56       70.19      9.20 o 
  -5   1   6      117.22      125.24     11.08 o 
  -4   1   6      389.90      444.53     16.11 o 
  -3   1   6     1095.85     1093.70     22.96 o 
  -2   1   6        1.86       -0.25      4.24 o 
  -1   1   6      788.74      824.35     18.18 o 
   0   1   6    12703.39    13563.15    156.22 o 
   1   1   6      670.26      639.18     48.96 o 
   2   1   6       22.75       29.32     11.57 o 
   3   1   6      171.60      176.27     16.58 o 
   4   1   6     1989.83     1989.14     50.34 o 
   5   1   6       14.79       20.36     10.61 o 
   6   1   6        5.90        5.51     10.68 o 
   7   1   6      294.49      300.36     27.77 o 
   8   1   6       82.09       68.24     17.41 o 
   9   1   6        9.17       18.97     14.36 o 
  10   1   6        0.66        2.37     14.43 o 
  11   1   6      195.90      178.81     42.55 o 
  12   1   6      142.07      216.15     33.63 o 
 -14   2   6       24.83       21.54     22.83 o 
 -13   2   6        0.04      -14.71     14.71 o 
 -12   2   6        0.29        0.28     15.54 o 
 -11   2   6      160.77      139.47     24.67 o 
 -10   2   6      102.83       75.94     18.41 o 
  -9   2   6       54.34       51.03     16.77 o 
  -8   2   6       45.41       59.77     22.83 o 
  -7   2   6      322.89      320.24     15.24 o 
  -6   2   6      210.71      225.27     18.71 o 
  -5   2   6      486.74      549.51     13.57 o 
  -4   2   6      470.52      583.55     17.70 o 
  -3   2   6     3895.89     3996.83     47.90 o 
  -2   2   6        1.25        1.04      3.39 o 
  -1   2   6       85.21      101.86      7.90 o 
   0   2   6      164.88      155.62     10.27 o 
   1   2   6      804.75      904.36     28.76 o 
   2   2   6     2399.95     2647.15     79.62 o 
   3   2   6     2202.22     2313.12    103.01 o 
   4   2   6     1428.91     1515.84     43.79 o 
   5   2   6       21.97       25.76     11.15 o 
   6   2   6      289.14      320.23     26.32 o 
   7   2   6        3.19       -6.18     10.10 o 
   8   2   6        9.62       18.09     12.76 o 
   9   2   6        8.15       21.15     13.85 o 
  10   2   6     1173.93     1053.92     52.02 o 
  11   2   6      373.58      320.59     36.90 o 
  12   2   6       65.67      115.50     26.22 o 
 -14   3   6      211.38      268.01     57.24 o 
 -13   3   6       85.61       82.68     39.25 o 
 -12   3   6      122.78       78.80     23.01 o 
 -11   3   6      304.20      315.46     33.73 o 
 -10   3   6      112.41      118.58     30.02 o 
  -9   3   6       61.17       21.29     17.19 o 
  -8   3   6      733.81      722.10     35.94 o 
  -7   3   6       24.81       18.10      5.94 o 
  -6   3   6      270.05      283.16     15.03 o 
  -5   3   6      294.88      318.66     12.11 o 
  -4   3   6     1238.90     1178.61     19.64 o 
  -3   3   6      269.36      300.25      8.01 o 
  -2   3   6       24.83       45.75      6.34 o 
  -1   3   6      119.95      131.15      7.45 o 
   0   3   6      335.98      316.39     19.44 o 
   1   3   6     2180.40     2306.86     63.13 o 
   2   3   6     2600.45     2823.48     55.33 o 
   3   3   6      206.16      184.17     16.75 o 
   4   3   6      176.22      201.36     31.18 o 
   5   3   6      162.42      202.93     48.37 o 
   6   3   6       42.46       28.23     12.13 o 
   7   3   6        7.29       15.13     11.72 o 
   8   3   6      119.55      129.00     25.96 o 
   9   3   6       57.53       37.99     16.52 o 
  10   3   6       82.42       99.13     26.34 o 
  11   3   6       17.83        1.77     15.08 o 
  12   3   6        0.01       -8.75     14.21 o 
 -14   4   6      179.29      267.27     38.31 o 
 -13   4   6      171.59      205.14     34.76 o 
 -12   4   6        0.08        2.93     14.52 o 
 -11   4   6       60.68       57.55     18.94 o 
 -10   4   6      706.27      585.58     63.73 o 
  -9   4   6        1.70       -5.21     16.03 o 
  -8   4   6     1198.89     1069.40     60.01 o 
  -7   4   6      847.29      820.51     31.66 o 
  -6   4   6        2.56        1.91      4.90 o 
  -5   4   6     1502.98     1637.57     32.85 o 
  -4   4   6      369.90      417.26     10.11 o 
  -3   4   6      647.04      677.94     12.47 o 
  -2   4   6      658.07      682.82     12.76 o 
  -1   4   6      335.53      379.56     15.45 o 
   0   4   6     2050.77     2259.77     29.88 o 
   1   4   6      105.67      154.95     11.32 o 
   2   4   6     1114.09     1000.18     30.94 o 
   3   4   6       60.62       63.84     11.37 o 
   4   4   6       77.32       77.27     19.54 o 
   5   4   6     1968.67     1889.01     51.30 o 
   6   4   6        2.29       -9.44      9.44 o 
   7   4   6       57.71       54.62     15.86 o 
   8   4   6        7.41       17.24     12.38 o 
   9   4   6      282.46      259.09     37.13 o 
  10   4   6       45.67       43.52     14.66 o 
  11   4   6       14.46       15.58     13.84 o 
  12   4   6      215.87      238.28     34.99 o 
 -14   5   6        0.05      -13.17     17.24 o 
 -13   5   6       35.76       43.80     21.35 o 
 -12   5   6       52.83       70.89     21.56 o 
 -11   5   6        0.28      -10.65     12.51 o 
 -10   5   6       62.04       42.88     18.73 o 
  -9   5   6        7.48       -6.02     10.61 o 
  -8   5   6       60.55       79.13     16.67 o 
  -7   5   6      190.58      183.48     12.81 o 
  -6   5   6       32.58       54.71     11.48 o 
  -5   5   6     2261.92     2289.53     35.18 o 
  -4   5   6      477.99      503.26     17.02 o 
  -3   5   6      237.98      241.56     11.91 o 
  -2   5   6       52.71       63.86      5.55 o 
  -1   5   6     1621.87     1714.45     21.16 o 
   0   5   6        1.73        1.20      4.83 o 
   1   5   6      683.15      722.21     20.58 o 
   2   5   6     1698.59     1618.02     33.08 o 
   3   5   6       94.59       65.46      9.78 o 
   4   5   6       51.50       46.58      9.67 o 
   5   5   6      118.97      134.94     14.58 o 
   6   5   6       30.93       24.48     11.76 o 
   7   5   6       43.41       56.35     16.16 o 
   8   5   6       57.07       41.81     12.89 o 
   9   5   6        5.21       -6.30     10.30 o 
  10   5   6        4.22      -13.12     13.25 o 
  11   5   6       23.73       35.25     16.04 o 
  12   5   6      194.12      240.45     29.04 o 
 -14   6   6       15.81       16.41     19.33 o 
 -13   6   6       41.13       86.00     23.70 o 
 -12   6   6       19.35       25.13     16.92 o 
 -11   6   6        8.28        5.48     14.19 o 
 -10   6   6       59.09       41.56     16.47 o 
  -9   6   6      849.84      935.77     43.70 o 
  -8   6   6        0.68       -2.25     10.00 o 
  -7   6   6      102.51      103.13     13.27 o 
  -6   6   6       36.44       39.43      9.35 o 
  -5   6   6       85.58       79.54      9.65 o 
  -4   6   6       93.39       97.47      7.10 o 
  -3   6   6      342.73      314.51     10.83 o 
  -2   6   6      364.40      437.38     12.36 o 
  -1   6   6      129.75      133.93      6.74 o 
   0   6   6      399.14      391.33     10.35 o 
   1   6   6        5.15        2.66      3.63 o 
   2   6   6      640.30      629.94     20.38 o 
   3   6   6      138.28       95.59     10.89 o 
   4   6   6       51.23       65.21     11.02 o 
   5   6   6     1429.84     1370.13     36.70 o 
   6   6   6       28.56        8.42      8.80 o 
   7   6   6      283.16      325.47     23.62 o 
   8   6   6      310.41      306.64     24.68 o 
   9   6   6       87.52       92.62     18.46 o 
  10   6   6       40.43       43.51     14.75 o 
  11   6   6      195.22      174.21     24.40 o 
  12   6   6      139.44      154.30     30.60 o 
 -14   7   6       39.79       66.47     25.38 o 
 -13   7   6       12.92       23.17     19.84 o 
 -12   7   6      436.82      417.10     40.62 o 
 -11   7   6      123.96      106.51     22.40 o 
 -10   7   6      144.96      118.27     21.66 o 
  -9   7   6      948.57      928.40     77.37 o 
  -8   7   6      147.79      161.14     15.42 o 
  -7   7   6       26.73       24.79      7.38 o 
  -6   7   6      822.27      769.53     22.28 o 
  -5   7   6      473.95      414.82     13.34 o 
  -4   7   6      640.96      678.35     16.03 o 
  -3   7   6     2750.45     2805.44     33.58 o 
  -2   7   6        3.05        8.80      4.07 o 
  -1   7   6     2212.11     2307.00     29.71 o 
   0   7   6     5339.67     5733.89     48.49 o 
   1   7   6      744.92      725.81     31.25 o 
   2   7   6      478.69      472.73     20.28 o 
   3   7   6     2009.32     1807.76     56.44 o 
   4   7   6      218.38      220.31     15.83 o 
   5   7   6      106.18       96.54     13.08 o 
   6   7   6      110.25      115.91     15.20 o 
   7   7   6      720.24      808.32     33.53 o 
   8   7   6      344.07      325.50     27.50 o 
   9   7   6        2.61       -9.55     10.01 o 
  10   7   6       16.56       -2.53     28.27 o 
  11   7   6      162.59      141.27     40.79 o 
 -14   8   6       25.86       51.21     23.74 o 
 -13   8   6       21.43       22.33     27.32 o 
 -12   8   6        2.45        3.84     19.96 o 
 -11   8   6       43.62       29.54     18.38 o 
 -10   8   6      488.02      521.42     38.75 o 
  -9   8   6      487.28      469.56     62.12 o 
  -8   8   6      954.71      977.49     28.55 o 
  -7   8   6      161.82      159.57     13.54 o 
  -6   8   6       99.84      102.98      8.94 o 
  -5   8   6      196.64      201.42     12.54 o 
  -4   8   6      451.50      487.28     14.60 o 
  -3   8   6        0.81        1.44      3.87 o 
  -2   8   6      809.33      880.20     19.14 o 
  -1   8   6     1317.55     1337.70     22.12 o 
   0   8   6      703.47      702.07     19.14 o 
   1   8   6     3050.74     3260.68     41.39 o 
   2   8   6      481.57      531.75     54.98 o 
   3   8   6      208.81      240.56     23.08 o 
   4   8   6     1069.86      978.71     31.88 o 
   5   8   6      170.56      156.38     15.41 o 
   6   8   6      542.25      499.68     25.69 o 
   7   8   6      141.75      139.28     17.42 o 
   8   8   6       79.09       98.13     15.82 o 
   9   8   6       17.94        4.49     14.91 o 
  10   8   6        9.75        7.97     21.22 o 
  11   8   6      208.59      294.42     38.69 o 
 -13   9   6       33.68       42.68     36.76 o 
 -12   9   6        2.24       -4.85     15.46 o 
 -11   9   6        4.37       22.73     28.02 o 
 -10   9   6       26.18       24.21     19.29 o 
  -9   9   6       65.14       75.71     18.10 o 
  -8   9   6     3271.86     3173.25     53.07 o 
  -7   9   6     1724.97     1713.75     36.46 o 
  -6   9   6      534.60      520.07     16.73 o 
  -5   9   6      710.73      698.10     18.19 o 
  -4   9   6       50.29       59.81      7.02 o 
  -3   9   6      550.99      559.60     21.65 o 
  -2   9   6     1173.13     1281.03     22.41 o 
  -1   9   6      806.38      856.75     18.44 o 
   0   9   6      191.12      188.92      9.74 o 
   1   9   6      545.71      533.21     14.87 o 
   2   9   6        5.22       -0.14      6.12 o 
   3   9   6       48.40       41.84      8.61 o 
   4   9   6      274.20      243.63     16.55 o 
   5   9   6      103.05      105.91     16.33 o 
   6   9   6      828.94      846.03     31.10 o 
   7   9   6      142.32      146.73     24.15 o 
   8   9   6      120.50      103.63     21.94 o 
   9   9   6       37.81       30.53     17.76 o 
  10   9   6       26.54       23.37     17.34 o 
  11   9   6       45.12       54.02     23.46 o 
 -13  10   6      403.64      614.19     50.61 o 
 -12  10   6      228.39      249.71     33.75 o 
 -11  10   6      238.33      335.36     73.76 o 
 -10  10   6      584.51      513.13     38.81 o 
  -9  10   6      490.02      514.50     31.63 o 
  -8  10   6      350.85      367.48     20.72 o 
  -7  10   6      690.58      640.88     23.41 o 
  -6  10   6      254.78      252.73     17.38 o 
  -5  10   6      356.75      342.36     15.14 o 
  -4  10   6       31.75       32.57      6.56 o 
  -3  10   6        3.30        5.12      6.17 o 
  -2  10   6      229.74      244.71     11.10 o 
  -1  10   6       33.07       31.93      5.17 o 
   0  10   6        0.61        3.14      6.58 o 
   1  10   6      138.53      166.65     14.59 o 
   2  10   6      574.71      511.77     20.97 o 
   3  10   6       86.81       86.61     11.75 o 
   4  10   6      269.21      204.04     35.00 o 
   5  10   6       83.50       74.36     19.85 o 
   6  10   6       58.35       67.78     21.22 o 
   7  10   6      172.38      142.70     32.30 o 
   8  10   6        0.84       12.85     14.06 o 
   9  10   6       22.05       22.70     16.93 o 
  10  10   6       24.33      -11.89     14.92 o 
  11  10   6        0.24        9.72     18.40 o 
 -13  11   6        0.62       -2.44     20.11 o 
 -12  11   6       24.60       22.32     18.76 o 
 -11  11   6       13.96       20.26     25.57 o 
 -10  11   6        7.20        1.19     14.56 o 
  -9  11   6        4.02       -1.78     10.86 o 
  -8  11   6     1943.62     1908.78     41.60 o 
  -7  11   6      192.64      181.06     13.09 o 
  -6  11   6      246.70      236.82     13.64 o 
  -5  11   6       57.22       85.49      8.98 o 
  -4  11   6     1086.20     1116.34     23.44 o 
  -3  11   6      728.73      705.96     27.45 o 
  -2  11   6      688.75      688.31     16.88 o 
  -1  11   6     2041.42     2140.97     44.73 o 
   0  11   6      734.98      770.75     26.80 o 
   1  11   6      593.65      510.46     30.95 o 
   2  11   6        0.54        3.83      7.27 o 
   3  11   6      744.89      736.25     35.31 o 
   4  11   6      149.98      140.96     28.55 o 
   5  11   6     1132.46     1185.16     68.15 o 
   6  11   6     1702.22     1661.11     60.43 o 
   7  11   6      109.06      120.71     22.73 o 
   8  11   6     1364.98     1346.13     60.06 o 
   9  11   6      152.94      161.84     28.38 o 
  10  11   6       42.00       64.75     22.05 o 
  11  11   6       55.14       46.87     23.68 o 
 -13  12   6      746.38      901.93     58.74 o 
 -12  12   6      252.31      315.21     55.66 o 
 -11  12   6      284.41      316.22     35.41 o 
 -10  12   6      155.64      202.53     28.12 o 
  -9  12   6       12.54        4.34     13.44 o 
  -8  12   6      105.11      123.59     17.88 o 
  -7  12   6      937.89      931.92     29.65 o 
  -6  12   6     1138.99     1214.88     26.98 o 
  -5  12   6      313.93      270.40     13.97 o 
  -4  12   6        1.54        2.53      6.38 o 
  -3  12   6     1190.46     1249.23     24.33 o 
  -2  12   6       40.40       23.05      7.29 o 
  -1  12   6        0.08       -0.16      5.83 o 
   0  12   6      302.82      318.50     20.38 o 
   1  12   6      600.07      531.81     31.07 o 
   2  12   6      121.65      135.80     15.90 o 
   3  12   6      697.33      693.16     44.33 o 
   4  12   6      218.36      219.42     25.56 o 
   5  12   6     1158.43     1197.35     85.69 o 
   6  12   6       36.51       13.21     23.43 o 
   7  12   6       30.79       33.20     30.23 o 
   8  12   6       63.92       29.51     30.51 o 
   9  12   6       61.68       87.31     23.46 o 
  10  12   6       46.01       61.73     35.67 o 
 -12  13   6      128.75      152.47     40.09 o 
 -11  13   6      126.79      121.96     25.31 o 
 -10  13   6       55.23       38.79     36.37 o 
  -9  13   6      293.44      296.46     25.96 o 
  -8  13   6        0.59        6.49      8.75 o 
  -7  13   6       57.12       59.35      9.85 o 
  -6  13   6      162.50      165.29     12.82 o 
  -5  13   6      268.41      259.35     14.34 o 
  -4  13   6      167.00      170.27     13.98 o 
  -3  13   6      167.81      182.18     14.44 o 
  -2  13   6        4.03        2.35      7.02 o 
  -1  13   6       22.29       21.61      8.05 o 
   0  13   6        3.54       10.68      8.05 o 
   1  13   6      121.55      120.85     15.09 o 
   2  13   6      246.78      276.95     47.01 o 
   3  13   6      237.98      220.34     20.21 o 
   4  13   6       26.10        9.74     12.12 o 
   5  13   6      361.61      380.83     69.20 o 
   6  13   6      264.86      206.18     27.95 o 
   7  13   6       20.78       12.30     15.08 o 
   8  13   6       60.13       64.35     20.95 o 
   9  13   6       35.36       43.17     20.02 o 
  10  13   6      178.68      203.29     47.35 o 
 -12  14   6       79.01       49.03     22.67 o 
 -11  14   6       89.41       76.72     32.55 o 
 -10  14   6        9.34       -9.51     13.76 o 
  -9  14   6      226.67      266.77     36.44 o 
  -8  14   6      816.07      856.42     30.19 o 
  -7  14   6      278.95      250.19     16.17 o 
  -6  14   6      799.48      795.82     28.78 o 
  -5  14   6      166.03      168.97     14.91 o 
  -4  14   6        6.60        2.91      7.40 o 
  -3  14   6      628.67      592.53     23.14 o 
  -2  14   6       14.72       27.11      8.63 o 
  -1  14   6      473.38      482.22     21.65 o 
   0  14   6      346.79      395.79     23.77 o 
   1  14   6      225.20      211.74     22.10 o 
   2  14   6     1096.91     1093.32     59.98 o 
   3  14   6     1006.24      974.61     35.67 o 
   4  14   6     2347.64     2285.12     68.68 o 
   5  14   6      225.63      176.25     25.79 o 
   6  14   6      243.30      222.56     45.42 o 
   7  14   6      100.80       57.21     20.26 o 
   8  14   6        4.47       20.41     16.15 o 
   9  14   6       80.97      110.33     63.45 o 
  10  14   6        0.40       19.55     21.25 o 
 -12  15   6      312.61      361.71     40.54 o 
 -11  15   6      103.13       99.82     24.55 o 
 -10  15   6       62.60      100.11     21.78 o 
  -9  15   6      591.76      567.40     33.33 o 
  -8  15   6       13.27       12.31     10.11 o 
  -7  15   6      295.66      311.28     24.89 o 
  -6  15   6       20.31        8.18      8.44 o 
  -5  15   6      787.58      838.63     30.15 o 
  -4  15   6       14.79       10.14      8.34 o 
  -3  15   6     1164.26     1132.73     30.98 o 
  -2  15   6        0.03        0.14      7.21 o 
  -1  15   6       74.59       77.54     13.57 o 
   0  15   6      167.94      158.97     17.32 o 
   1  15   6       37.50       25.75     11.10 o 
   2  15   6      282.04      268.70     52.12 o 
   3  15   6     1643.43     1658.90     75.47 o 
   4  15   6        3.14       14.58     12.39 o 
   5  15   6      129.39      117.38     22.37 o 
   6  15   6      184.47      211.21     29.24 o 
   7  15   6      245.12      320.09     42.62 o 
   8  15   6      215.75      244.19     54.44 o 
   9  15   6      531.25      659.11     78.43 o 
  10  15   6       52.14       36.99     22.72 o 
 -11  16   6        1.45      -18.80     22.24 o 
 -10  16   6       65.09       68.40     29.39 o 
  -9  16   6      411.66      516.62     41.84 o 
  -8  16   6      269.75      295.94     25.88 o 
  -7  16   6      469.76      485.30     29.45 o 
  -6  16   6       38.18       13.19      9.57 o 
  -5  16   6       58.46       40.71     10.27 o 
  -4  16   6       56.00       58.51     12.98 o 
  -3  16   6      211.32      206.56     16.88 o 
  -2  16   6        1.48       -1.14      7.16 o 
  -1  16   6      308.79      299.95     20.49 o 
   0  16   6      340.31      357.54     33.20 o 
   1  16   6      162.97      139.96     18.43 o 
   2  16   6      206.61      178.45     19.67 o 
   3  16   6      259.49      251.57     44.82 o 
   4  16   6       35.91       28.47     12.59 o 
   5  16   6      566.36      577.30     42.42 o 
   6  16   6      615.29      554.85     43.43 o 
   7  16   6       33.07       44.91     20.36 o 
   8  16   6       56.43      104.60     26.43 o 
   9  16   6       50.02       69.43     29.36 o 
 -10  17   6        0.20       33.11     25.89 o 
  -9  17   6      125.52      121.26     25.14 o 
  -8  17   6       25.10       26.98     13.95 o 
  -7  17   6       12.97       12.62     11.81 o 
  -6  17   6       28.80       22.69     16.48 o 
  -5  17   6      123.18      104.07     13.87 o 
  -4  17   6       15.87       13.62      9.10 o 
  -3  17   6      251.59      234.32     18.18 o 
  -2  17   6       37.91       33.30     10.10 o 
  -1  17   6      173.59      142.89     15.06 o 
   0  17   6      183.84      222.88     20.86 o 
   1  17   6     2547.78     2570.17    110.87 o 
   2  17   6      874.22      844.83     34.49 o 
   3  17   6       41.15       23.38     12.19 o 
   4  17   6       50.18       30.19     13.42 o 
   5  17   6       19.63        4.26     16.59 o 
   6  17   6      138.85      170.42     28.07 o 
   7  17   6       93.67       68.53     23.16 o 
   8  17   6      790.02      894.96     82.50 o 
   9  17   6       30.50       55.60     24.27 o 
  -9  18   6       16.14       29.18     27.01 o 
  -8  18   6       68.71       66.60     16.90 o 
  -7  18   6      431.11      448.76     30.15 o 
  -6  18   6      160.55      119.96     19.00 o 
  -5  18   6      929.95      863.50     30.46 o 
  -4  18   6       25.29       12.37      9.41 o 
  -3  18   6        1.89        3.59      9.49 o 
  -2  18   6      267.17      254.16     23.25 o 
  -1  18   6      174.53      173.12     32.65 o 
   0  18   6       70.98       57.97     13.48 o 
   1  18   6      500.28      476.30     29.79 o 
   2  18   6       86.56       87.60     29.39 o 
   3  18   6      655.11      679.55     35.44 o 
   4  18   6        9.56        2.06     10.53 o 
   5  18   6       51.86       59.70     21.15 o 
   6  18   6      102.47       78.11     22.05 o 
   7  18   6       39.07       43.95     20.43 o 
   8  18   6       49.34       37.61     21.02 o 
  -9  19   6      166.91      166.25     45.46 o 
  -8  19   6     2121.89     2147.13     91.47 o 
  -7  19   6      126.29      142.89     23.51 o 
  -6  19   6      617.77      666.11     38.16 o 
  -5  19   6       84.62       69.39     18.53 o 
  -4  19   6      108.37      112.45     14.95 o 
  -3  19   6      423.07      357.96     22.65 o 
  -2  19   6       34.98       23.43     12.81 o 
  -1  19   6      165.99      138.30     17.68 o 
   0  19   6      700.56      720.08     29.94 o 
   1  19   6       20.66       27.54     14.53 o 
   2  19   6       39.41       59.40     15.15 o 
   3  19   6        1.02      -10.19     10.19 o 
   4  19   6       16.34       22.99     13.77 o 
   5  19   6        7.47       24.07     17.64 o 
   6  19   6      309.14      234.67     33.30 o 
   7  19   6       70.92       84.44     25.01 o 
   8  19   6      152.83      128.70     30.82 o 
  -9  20   6       16.69       61.80     32.55 o 
  -8  20   6        6.33        1.34     17.45 o 
  -7  20   6      585.07      673.76     47.04 o 
  -6  20   6      214.47      239.76     25.47 o 
  -5  20   6       66.47       53.46     13.08 o 
  -4  20   6      172.96      208.25     19.30 o 
  -3  20   6        2.87        5.37     11.14 o 
  -2  20   6      107.32      111.30     15.19 o 
  -1  20   6        7.63       11.49      9.89 o 
   0  20   6        2.16       12.48      9.93 o 
   1  20   6      109.08      121.11     23.70 o 
   2  20   6       88.49       95.98     17.52 o 
   3  20   6      288.46      304.03     28.08 o 
   4  20   6       78.20       73.39     29.24 o 
   5  20   6      558.73      496.51    105.71 o 
   6  20   6      221.48      222.98     33.47 o 
   7  20   6      180.21      148.98     29.87 o 
  -9  21   6        5.28      -24.34     24.34 o 
  -8  21   6        0.45        5.95     17.95 o 
  -7  21   6      772.18      782.13     51.49 o 
  -6  21   6        0.53      -10.36     12.24 o 
  -5  21   6      144.34      145.05     21.61 o 
  -4  21   6      184.96      223.30     41.18 o 
  -3  21   6        0.92        4.62     10.13 o 
  -2  21   6       39.80       36.73     11.95 o 
  -1  21   6       27.44        7.84     14.58 o 
   0  21   6       69.81       55.30     13.45 o 
   1  21   6       53.68       29.39     13.76 o 
   2  21   6      521.15      519.56     34.24 o 
   3  21   6       38.75       25.22     20.48 o 
   4  21   6        2.39       -6.25     12.58 o 
   5  21   6      480.08      432.64     42.84 o 
   6  21   6       10.11      -13.89     18.50 o 
   7  21   6      133.85      220.80     37.05 o 
  -8  22   6       12.85       -4.21     25.89 o 
  -7  22   6       25.57       50.06     21.76 o 
  -6  22   6      164.49      222.98     32.37 o 
  -5  22   6      220.48      237.52     29.81 o 
  -4  22   6      345.21      417.58     32.61 o 
  -3  22   6       20.95        1.88     13.01 o 
  -2  22   6       35.04       15.32     19.09 o 
  -1  22   6       91.93       75.64     14.58 o 
   0  22   6        1.30       -3.81     12.90 o 
   1  22   6        5.21        4.76     12.64 o 
   2  22   6      166.56       88.59     19.29 o 
   3  22   6      671.93      704.38     40.21 o 
   4  22   6      382.21      385.34     33.44 o 
   5  22   6        0.80        1.33     19.62 o 
   6  22   6       79.13       66.56     26.70 o 
  -7  23   6      588.90      585.04     68.89 o 
  -6  23   6        6.01       20.62     19.85 o 
  -5  23   6        5.59        4.52     14.28 o 
  -4  23   6       45.67       35.06     16.45 o 
  -3  23   6       17.49       30.86     16.08 o 
  -2  23   6       52.17       51.33     17.98 o 
  -1  23   6      297.46      329.82     38.36 o 
   0  23   6      301.87      279.36     41.62 o 
   1  23   6       65.96       31.05     15.79 o 
   2  23   6      321.34      321.60     37.89 o 
   3  23   6       58.32       95.58     25.82 o 
   4  23   6      314.89      302.86     64.08 o 
   5  23   6        2.70      -17.18     19.54 o 
  -6  24   6      139.79      156.64     42.79 o 
  -5  24   6       13.27        6.00     18.88 o 
  -4  24   6      282.14      313.84     30.83 o 
  -3  24   6        0.06      -12.08     13.17 o 
  -2  24   6       49.70       39.80     17.53 o 
  -1  24   6       27.22       31.16     16.56 o 
   0  24   6      128.31      143.81     23.21 o 
   1  24   6      163.16      152.28     27.89 o 
   2  24   6       81.37       78.98     47.88 o 
   3  24   6        5.09        9.33     18.22 o 
   4  24   6        2.05       -4.86     19.67 o 
  -5  25   6      177.55      287.56     37.98 o 
  -4  25   6      470.46      556.54     99.72 o 
  -3  25   6        6.96       -3.25     20.06 o 
  -2  25   6      268.56      287.41     30.96 o 
  -1  25   6      270.41      299.01     31.32 o 
   0  25   6      269.97      367.25     53.78 o 
   1  25   6      689.54      690.79     43.72 o 
   2  25   6       27.54       38.17     23.67 o 
   3  25   6       99.54      152.11     34.79 o 
  -3  26   6       10.97      -13.45     23.71 o 
  -2  26   6      184.20      155.12     30.28 o 
  -1  26   6        8.77       12.64     21.72 o 
   0  26   6       80.18       72.79     20.18 o 
   1  26   6       96.57      124.06     27.59 o 
 -14   1   7      314.04      418.50     45.84 o 
 -13   1   7       21.72       25.01     33.60 o 
 -12   1   7        0.01       -8.29     13.48 o 
 -11   1   7      101.59       86.79     25.60 o 
 -10   1   7       50.39        8.85     13.30 o 
  -9   1   7      402.49      382.00     32.39 o 
  -8   1   7        0.09        3.38     10.06 o 
  -7   1   7      934.91      903.63     78.50 o 
  -6   1   7      246.74      248.12     18.77 o 
  -5   1   7        2.51        6.06      5.53 o 
  -4   1   7     2940.52     2949.00     43.53 o 
  -3   1   7      826.60      884.72     30.84 o 
  -2   1   7        8.63       17.41      5.29 o 
  -1   1   7       19.90        7.43      4.48 o 
   0   1   7     1770.48     1960.89     35.79 o 
   1   1   7     3057.28     3405.95     64.47 o 
   2   1   7      161.51      188.88     17.52 o 
   3   1   7     1574.64     1525.66     43.92 o 
   4   1   7     2250.41     2179.88     63.98 o 
   5   1   7       73.13       48.62     13.98 o 
   6   1   7      353.22      399.27     45.77 o 
   7   1   7      129.67      100.99     19.20 o 
   8   1   7        2.40      -11.64     12.06 o 
   9   1   7        3.26       -4.47     13.42 o 
  10   1   7      156.01      139.82     25.92 o 
  11   1   7       58.99       58.69     21.69 o 
 -14   2   7      160.39      239.62     36.70 o 
 -13   2   7      248.18      277.92     37.56 o 
 -12   2   7        9.73       17.47     16.13 o 
 -11   2   7       39.29       48.42     35.92 o 
 -10   2   7      203.08      224.23     28.76 o 
  -9   2   7        1.35        9.73     11.87 o 
  -8   2   7      115.78      120.70     31.36 o 
  -7   2   7       94.49       98.76     17.97 o 
  -6   2   7       89.87      107.09     13.37 o 
  -5   2   7       94.28       76.20     15.57 o 
  -4   2   7        0.55        6.22      5.32 o 
  -3   2   7       11.94       20.72      4.36 o 
  -2   2   7     2599.16     2758.70     32.07 o 
  -1   2   7      783.65      827.14     19.70 o 
   0   2   7      272.36      262.83     13.75 o 
   1   2   7      391.22      430.77     21.78 o 
   2   2   7      130.04      110.28     14.24 o 
   3   2   7     1749.33     1587.36     44.86 o 
   4   2   7        1.64       14.06      9.56 o 
   5   2   7     2637.84     2577.30     67.59 o 
   6   2   7     2402.32     2320.86     77.06 o 
   7   2   7       17.13       13.99     12.84 o 
   8   2   7       21.48       27.03     29.64 o 
   9   2   7      290.13      291.31     32.10 o 
  10   2   7      314.07      317.31     35.60 o 
  11   2   7       16.01        3.01     17.66 o 
 -14   3   7       84.56       73.20     39.14 o 
 -13   3   7       36.28       71.10     23.47 o 
 -12   3   7        6.25        8.88     15.69 o 
 -11   3   7        0.53       20.54     15.32 o 
 -10   3   7      605.44      559.99     40.15 o 
  -9   3   7       49.95       40.05     15.32 o 
  -8   3   7       37.05       42.97     31.04 o 
  -7   3   7        8.66       19.54      9.70 o 
  -6   3   7      395.04      399.64     23.54 o 
  -5   3   7        0.19        4.88      3.93 o 
  -4   3   7        2.33        1.87      3.55 o 
  -3   3   7        0.00        3.49      3.61 o 
  -2   3   7      140.29      160.85      8.44 o 
  -1   3   7      631.98      645.73     19.73 o 
   0   3   7       14.66       20.41      5.84 o 
   1   3   7     1040.72     1110.89     43.32 o 
   2   3   7       15.90       15.50     12.00 o 
   3   3   7      515.84      482.57     25.82 o 
   4   3   7       34.97       31.14     11.36 o 
   5   3   7      205.70      271.38     33.81 o 
   6   3   7      745.29      715.88     97.58 o 
   7   3   7      446.47      497.30     34.39 o 
   8   3   7      254.48      207.32     26.73 o 
   9   3   7      286.47      339.08     34.19 o 
  10   3   7      126.22      102.42     25.85 o 
  11   3   7       51.37        6.62     14.54 o 
 -14   4   7       45.68       39.87     21.76 o 
 -13   4   7       28.64       37.23     19.98 o 
 -12   4   7       85.36      101.27     23.60 o 
 -11   4   7       91.50      117.12     24.09 o 
 -10   4   7      147.36      135.23     22.77 o 
  -9   4   7      140.69       88.87     19.32 o 
  -8   4   7       85.70       78.63     17.28 o 
  -7   4   7       14.51        2.84      8.28 o 
  -6   4   7       27.05       15.06      5.92 o 
  -5   4   7      303.13      265.73     24.51 o 
  -4   4   7     2613.10     2800.20     30.64 o 
  -3   4   7       93.05       89.04      5.99 o 
  -2   4   7      698.02      778.35     16.24 o 
  -1   4   7      383.09      450.20     12.63 o 
   0   4   7       48.44       71.87      7.22 o 
   1   4   7      304.46      330.10     23.76 o 
   2   4   7       42.09       42.87     12.73 o 
   3   4   7      172.71      165.02     17.43 o 
   4   4   7      670.54      591.44     28.92 o 
   5   4   7      829.92      844.31     36.48 o 
   6   4   7      190.30      259.16     25.16 o 
   7   4   7       52.16       56.72     19.92 o 
   8   4   7        7.85        4.09     23.29 o 
   9   4   7       87.74      135.34     20.15 o 
  10   4   7       31.61       34.13     14.84 o 
  11   4   7       25.28       23.00     17.16 o 
 -14   5   7      630.39      880.98     80.71 o 
 -13   5   7      298.22      339.41     39.73 o 
 -12   5   7      108.09      174.12     28.95 o 
 -11   5   7      116.60      108.64     51.24 o 
 -10   5   7      103.33      112.19     22.13 o 
  -9   5   7       96.70       35.29     24.20 o 
  -8   5   7      145.25      133.04     17.15 o 
  -7   5   7      555.20      475.94     26.80 o 
  -6   5   7      130.50      160.19     12.55 o 
  -5   5   7       46.71       39.74     10.42 o 
  -4   5   7      812.18      801.55     15.69 o 
  -3   5   7        6.09        6.50      3.60 o 
  -2   5   7      282.52      271.71      9.53 o 
  -1   5   7     1331.88     1392.49     21.98 o 
   0   5   7     4091.88     4392.00     47.85 o 
   1   5   7     3870.49     4086.06     57.82 o 
   2   5   7       38.27       16.26      7.03 o 
   3   5   7       25.68       12.79     11.21 o 
   4   5   7      111.48      126.54     14.17 o 
   5   5   7      136.27      137.85     15.46 o 
   6   5   7      590.37      571.65     28.59 o 
   7   5   7       47.77       28.32     11.55 o 
   8   5   7       15.22       25.93     12.33 o 
   9   5   7        0.35        7.21     11.98 o 
  10   5   7        1.31       -9.23     11.84 o 
  11   5   7      141.67      217.70     29.76 o 
 -14   6   7       10.38       12.38     18.67 o 
 -13   6   7       41.54       54.55     22.27 o 
 -12   6   7        0.00       17.93     20.83 o 
 -11   6   7       76.16       66.19     19.99 o 
 -10   6   7       91.04       69.98     19.40 o 
  -9   6   7      174.88      150.74     22.74 o 
  -8   6   7      223.87      256.28     24.22 o 
  -7   6   7      633.21      613.03     28.47 o 
  -6   6   7      128.69      142.62     11.14 o 
  -5   6   7      152.80      155.03      8.35 o 
  -4   6   7      324.96      334.97     11.65 o 
  -3   6   7       24.30       31.57      5.47 o 
  -2   6   7      140.57      153.81      7.88 o 
  -1   6   7      383.90      402.90     13.40 o 
   0   6   7      683.78      735.93     16.73 o 
   1   6   7      113.69      103.29      7.91 o 
   2   6   7      162.45      124.50     13.18 o 
   3   6   7      139.05      111.46     12.39 o 
   4   6   7     4957.43     4812.76     72.34 o 
   5   6   7      458.43      426.95     41.43 o 
   6   6   7       87.67       91.66     14.77 o 
   7   6   7       85.75       90.93     25.33 o 
   8   6   7      211.39      199.43     22.11 o 
   9   6   7      104.08      106.18     17.90 o 
  10   6   7       74.44       31.22     15.35 o 
  11   6   7       27.31       39.66     21.53 o 
 -14   7   7      745.17     1061.48    108.17 o 
 -13   7   7      222.71      261.16     36.56 o 
 -12   7   7      144.08      101.08     24.52 o 
 -11   7   7       52.38       57.38     26.83 o 
 -10   7   7        3.38      -11.51     11.51 o 
  -9   7   7       27.91       28.15     14.95 o 
  -8   7   7     1764.98     1558.19     89.89 o 
  -7   7   7      542.02      526.06     30.49 o 
  -6   7   7      675.31      705.06     21.40 o 
  -5   7   7      608.35      651.66     16.07 o 
  -4   7   7      174.98      220.53     10.56 o 
  -3   7   7        0.18        6.27      4.46 o 
  -2   7   7      853.98      965.24     19.60 o 
  -1   7   7      245.32      291.78      9.72 o 
   0   7   7      537.92      619.54     15.57 o 
   1   7   7     2656.14     2733.58     37.83 o 
   2   7   7       77.04       82.20     11.31 o 
   3   7   7      420.27      425.69     20.30 o 
   4   7   7       95.39      138.46     16.70 o 
   5   7   7      198.37      200.41     17.96 o 
   6   7   7     2176.07     2109.73     50.37 o 
   7   7   7      207.79      199.83     20.59 o 
   8   7   7       10.57        6.05     14.07 o 
   9   7   7        0.39        8.13     14.33 o 
  10   7   7      306.63      350.15     40.57 o 
  11   7   7      105.68       60.99     52.16 o 
 -13   8   7      178.51      160.93     41.28 o 
 -12   8   7       14.11        0.40     27.92 o 
 -11   8   7       15.77      -13.58     13.58 o 
 -10   8   7      123.34       95.64     20.80 o 
  -9   8   7      320.17      355.81     26.70 o 
  -8   8   7     1720.04     1565.06     59.15 o 
  -7   8   7     1079.40     1050.30     35.63 o 
  -6   8   7      273.35      278.68     15.71 o 
  -5   8   7      103.73      102.31      8.65 o 
  -4   8   7       48.57       45.61      6.66 o 
  -3   8   7      348.30      418.09     16.05 o 
  -2   8   7     1058.41     1054.68     21.71 o 
  -1   8   7       35.94       41.32      6.06 o 
   0   8   7      187.81      179.86     10.85 o 
   1   8   7       74.27       50.65     12.14 o 
   2   8   7      193.56      196.43     22.80 o 
   3   8   7     1033.15     1061.68     29.56 o 
   4   8   7       18.42       15.06      8.34 o 
   5   8   7      231.60      213.75     26.03 o 
   6   8   7     1324.71     1376.26     40.42 o 
   7   8   7       40.69       33.99     16.41 o 
   8   8   7       51.39       69.94     29.29 o 
   9   8   7      109.86      133.31     25.81 o 
  10   8   7        4.58       10.06     26.94 o 
  11   8   7       56.85       64.12     26.10 o 
 -13   9   7      792.94     1021.26     77.62 o 
 -12   9   7      109.25       76.79     34.23 o 
 -11   9   7        0.43        6.48     14.63 o 
 -10   9   7        3.56        1.86     16.56 o 
  -9   9   7      493.23      383.26     27.95 o 
  -8   9   7     2874.33     2723.57     92.10 o 
  -7   9   7     3927.29     3541.92     71.56 o 
  -6   9   7     4451.02     4303.56     49.32 o 
  -5   9   7     2653.88     2568.65     35.73 o 
  -4   9   7     1255.90     1239.56     23.72 o 
  -3   9   7     1274.92     1310.93     24.03 o 
  -2   9   7      255.93      294.85     12.35 o 
  -1   9   7     1336.83     1486.31     29.50 o 
   0   9   7     1014.21     1065.84     23.12 o 
   1   9   7     1841.64     2017.48     36.56 o 
   2   9   7       47.89       42.22      8.42 o 
   3   9   7      230.00      235.42     16.04 o 
   4   9   7        1.17        6.05      8.09 o 
   5   9   7      417.15      317.59     30.48 o 
   6   9   7      309.27      271.37     44.40 o 
   7   9   7       93.10      109.54     48.44 o 
   8   9   7        0.01      -11.53     11.53 o 
   9   9   7        0.15       -7.79     13.33 o 
  10   9   7        1.43       21.94     19.00 o 
  11   9   7        0.09       32.69     20.93 o 
 -13  10   7       36.77       49.49     35.25 o 
 -12  10   7        1.45        2.44     17.75 o 
 -11  10   7       48.08       56.11     19.74 o 
 -10  10   7        0.28       -2.29     13.23 o 
  -9  10   7       38.74       31.96     13.70 o 
  -8  10   7      475.65      479.44     28.48 o 
  -7  10   7     1511.85     1421.89     33.96 o 
  -6  10   7      430.99      454.90     16.85 o 
  -5  10   7      538.65      533.61     17.23 o 
  -4  10   7      106.65      110.70      9.45 o 
  -3  10   7        3.04        3.47      5.69 o 
  -2  10   7      167.53      184.97     10.68 o 
  -1  10   7      260.99      268.43     11.81 o 
   0  10   7      111.46      112.93     13.43 o 
   1  10   7       42.78       48.12     10.38 o 
   2  10   7      163.33      206.34     46.23 o 
   3  10   7      442.58      437.95     82.71 o 
   4  10   7       98.09       80.85     17.64 o 
   5  10   7     3000.40     2770.81     83.13 o 
   6  10   7       23.46       22.76     14.83 o 
   7  10   7       55.19       32.25     17.48 o 
   8  10   7        8.32       -4.91     13.83 o 
   9  10   7       21.63        9.68     17.74 o 
  10  10   7        0.07        7.62     23.29 o 
 -13  11   7       55.76       88.68     25.70 o 
 -12  11   7       86.20      181.22     30.55 o 
 -11  11   7      163.95      187.70     28.12 o 
 -10  11   7        0.66       -5.13     16.84 o 
  -9  11   7       40.96       50.01     13.97 o 
  -8  11   7       41.73       39.61     12.48 o 
  -7  11   7      192.64      194.85     15.96 o 
  -6  11   7      908.65      857.14     22.22 o 
  -5  11   7       11.19        1.34      6.90 o 
  -4  11   7        2.66        5.48      6.63 o 
  -3  11   7      306.93      319.17     18.82 o 
  -2  11   7      237.81      270.18     20.08 o 
  -1  11   7       21.22       22.00      7.27 o 
   0  11   7       57.75       64.59     11.43 o 
   1  11   7        3.33        2.03      7.54 o 
   2  11   7     1218.81     1320.14     65.45 o 
   3  11   7      312.72      296.55     27.72 o 
   4  11   7      204.15      164.82     23.26 o 
   5  11   7      633.78      579.25     48.02 o 
   6  11   7      138.01      115.20     26.62 o 
   7  11   7      125.83      142.76     26.07 o 
   8  11   7       79.18       64.90     20.75 o 
   9  11   7      169.81      248.03     34.81 o 
  10  11   7        2.90       -1.87     18.43 o 
 -13  12   7      271.44      320.66     40.97 o 
 -12  12   7        3.89        7.84     17.22 o 
 -11  12   7        6.09        4.09     14.65 o 
 -10  12   7        1.04       10.74     22.24 o 
  -9  12   7       29.95       24.72     12.54 o 
  -8  12   7      117.90      113.84     17.78 o 
  -7  12   7      309.56      305.71     19.39 o 
  -6  12   7       32.55       37.68      7.90 o 
  -5  12   7        1.34       -3.68      5.57 o 
  -4  12   7      583.56      597.19     18.37 o 
  -3  12   7      205.24      198.97     14.68 o 
  -2  12   7      144.19      143.69     13.38 o 
  -1  12   7       37.46       37.55      8.56 o 
   0  12   7      210.31      213.84     24.32 o 
   1  12   7       76.74       65.44     12.06 o 
   2  12   7      523.55      485.06     33.01 o 
   3  12   7       24.57       25.63     13.66 o 
   4  12   7      102.76       93.32     18.89 o 
   5  12   7       50.52       55.26     17.26 o 
   6  12   7      199.62      189.74     27.45 o 
   7  12   7        0.06        2.30     14.36 o 
   8  12   7       10.33        2.60     16.24 o 
   9  12   7       20.81       13.62     16.22 o 
  10  12   7       45.43       74.42     26.76 o 
 -12  13   7       89.51       96.95     29.50 o 
 -11  13   7       41.26       12.97     43.00 o 
 -10  13   7      201.15      179.14     22.91 o 
  -9  13   7       94.65       93.04     17.29 o 
  -8  13   7     1854.58     1824.54     51.03 o 
  -7  13   7     1704.15     1700.88     43.27 o 
  -6  13   7     1748.00     1650.56     37.13 o 
  -5  13   7      448.55      459.94     21.25 o 
  -4  13   7      320.57      342.91     21.25 o 
  -3  13   7     2503.97     2538.52     45.16 o 
  -2  13   7       63.60       57.86     11.46 o 
  -1  13   7      701.35      667.63     23.76 o 
   0  13   7        1.10       -1.05      7.88 o 
   1  13   7     1121.39     1177.92     37.30 o 
   2  13   7      768.82      755.21     31.07 o 
   3  13   7     1320.53     1366.43     78.18 o 
   4  13   7     1829.53     1873.51     91.16 o 
   5  13   7      470.58      413.17     35.94 o 
   6  13   7       15.49       -5.47     21.11 o 
   7  13   7       47.25       18.98     16.66 o 
   8  13   7        2.35        3.62     16.98 o 
   9  13   7       27.08        7.91     18.10 o 
  10  13   7        4.41        6.69     19.26 o 
 -12  14   7      156.04      127.41     28.45 o 
 -11  14   7       50.64       49.17     20.51 o 
 -10  14   7        2.16       -9.78     13.15 o 
  -9  14   7        0.20       18.31     12.28 o 
  -8  14   7      170.82      165.43     22.49 o 
  -7  14   7        1.77       -4.97      9.42 o 
  -6  14   7      392.17      397.47     25.88 o 
  -5  14   7      270.96      289.59     30.41 o 
  -4  14   7        4.19       -4.64      7.26 o 
  -3  14   7       51.43       50.61     10.10 o 
  -2  14   7        6.50        6.75      7.32 o 
  -1  14   7       86.68       84.62     11.85 o 
   0  14   7       32.20       27.99     10.10 o 
   1  14   7      168.20      155.77     17.67 o 
   2  14   7       17.22       20.11     10.37 o 
   3  14   7      447.98      408.99     33.56 o 
   4  14   7      642.68      601.37     40.25 o 
   5  14   7      137.67      117.92     23.46 o 
   6  14   7        6.34       36.78     17.18 o 
   7  14   7        0.00       -2.19     14.93 o 
   8  14   7        3.29        6.01     17.37 o 
   9  14   7        0.86       -5.98     19.26 o 
 -12  15   7      117.57      111.48     27.85 o 
 -11  15   7      152.66      122.44     25.45 o 
 -10  15   7        2.77        4.47     15.67 o 
  -9  15   7       83.19       68.02     20.65 o 
  -8  15   7      200.42      146.12     24.15 o 
  -7  15   7     1298.92     1396.50     55.90 o 
  -6  15   7     1641.20     1779.71     48.59 o 
  -5  15   7      110.85       92.55     17.38 o 
  -4  15   7      158.23      123.72     14.12 o 
  -3  15   7       53.20       39.01     10.08 o 
  -2  15   7     1027.39      974.85     29.56 o 
  -1  15   7       66.90       63.26     11.10 o 
   0  15   7       68.79       72.20     13.73 o 
   1  15   7      887.58      936.05     35.17 o 
   2  15   7     1053.95     1080.65     47.54 o 
   3  15   7       80.12       82.32     20.96 o 
   4  15   7       60.51       49.49     23.85 o 
   5  15   7      542.14      546.63     70.92 o 
   6  15   7        7.22       17.32     15.67 o 
   7  15   7       15.17        3.60     16.64 o 
   8  15   7       18.35       49.41     21.20 o 
   9  15   7        8.62        9.38     19.72 o 
 -11  16   7       62.83       13.19     25.96 o 
 -10  16   7        3.09       30.92     19.93 o 
  -9  16   7      685.59      756.42     49.44 o 
  -8  16   7      199.90      206.66     29.42 o 
  -7  16   7        1.54       13.22     11.56 o 
  -6  16   7      103.10       89.86     18.85 o 
  -5  16   7      383.43      410.84     22.72 o 
  -4  16   7      509.32      469.29     23.41 o 
  -3  16   7      443.28      382.93     21.56 o 
  -2  16   7      278.96      260.42     19.12 o 
  -1  16   7      282.47      264.79     22.27 o 
   0  16   7        1.91       17.02     10.24 o 
   1  16   7        4.61        9.56     12.91 o 
   2  16   7      334.27      305.47     25.27 o 
   3  16   7      119.19      125.32     19.16 o 
   4  16   7      734.26      703.02     44.66 o 
   5  16   7      416.82      405.54     38.39 o 
   6  16   7        8.98        7.27     18.03 o 
   7  16   7      105.81      117.13     27.69 o 
   8  16   7       11.84        4.78     18.93 o 
   9  16   7       89.82       76.09     25.84 o 
 -11  17   7       50.75      111.54     40.20 o 
 -10  17   7       75.64       89.35     25.20 o 
  -9  17   7      553.49      517.33     80.36 o 
  -8  17   7      412.91      368.60     57.91 o 
  -7  17   7      442.52      392.39     34.46 o 
  -6  17   7      509.77      594.78     44.80 o 
  -5  17   7       29.46        3.08     10.66 o 
  -4  17   7     1516.64     1371.32     57.20 o 
  -3  17   7      103.63       86.66     14.84 o 
  -2  17   7        4.07       12.56      8.77 o 
  -1  17   7      340.64      302.28     20.75 o 
   0  17   7       68.39       80.37     19.82 o 
   1  17   7     1217.83     1161.90     40.73 o 
   2  17   7      580.76      569.32     34.08 o 
   3  17   7       86.61       48.79     14.38 o 
   4  17   7      137.91      157.96     31.95 o 
   5  17   7     1362.24     1520.51     62.92 o 
   6  17   7       87.20      138.93     26.89 o 
   7  17   7        2.12       -7.81     31.74 o 
   8  17   7      144.88      131.26     42.19 o 
 -10  18   7       39.53       31.43     32.34 o 
  -9  18   7      428.21      549.79     76.01 o 
  -8  18   7       28.59        2.44     16.56 o 
  -7  18   7      557.41      596.21     34.20 o 
  -6  18   7      112.93      125.43     21.81 o 
  -5  18   7      759.14      851.01     36.29 o 
  -4  18   7      698.52      669.06     42.44 o 
  -3  18   7      432.21      346.72     29.26 o 
  -2  18   7      534.73      517.63     26.01 o 
  -1  18   7      132.68      105.58     14.22 o 
   0  18   7       19.97       23.74     11.44 o 
   1  18   7       66.45       63.85     15.05 o 
   2  18   7     1634.89     1616.07     50.15 o 
   3  18   7      192.89      198.03     23.08 o 
   4  18   7      975.07      889.97     51.43 o 
   5  18   7      390.58      336.15     46.19 o 
   6  18   7       69.18       61.01     22.76 o 
   7  18   7        3.63       -2.57     31.29 o 
   8  18   7       15.69      -18.59     18.59 o 
 -10  19   7       70.97       25.89     34.44 o 
  -9  19   7       65.19       54.44     33.53 o 
  -8  19   7     1673.23     1912.89    107.50 o 
  -7  19   7     1436.19     1591.35     98.12 o 
  -6  19   7      448.48      519.27     33.05 o 
  -5  19   7        5.04        5.62     10.37 o 
  -4  19   7      153.97      137.76     21.49 o 
  -3  19   7      117.24      118.88     15.58 o 
  -2  19   7        0.50       -1.05      9.05 o 
  -1  19   7       17.69       15.54     10.34 o 
   0  19   7        0.68       -2.83      8.52 o 
   1  19   7      266.36      295.35     51.88 o 
   2  19   7      114.49      116.48     33.06 o 
   3  19   7       18.35       26.19     14.36 o 
   4  19   7      931.10     1010.89     88.14 o 
   5  19   7      148.79      143.58     30.27 o 
   6  19   7       58.76       53.63     25.18 o 
   7  19   7        2.57      -16.52     18.06 o 
  -9  20   7      191.03      138.33     43.21 o 
  -8  20   7       56.68       62.29     28.41 o 
  -7  20   7       18.89       44.55     43.91 o 
  -6  20   7      247.77      285.02     32.01 o 
  -5  20   7      188.64      178.23     19.31 o 
  -4  20   7       10.69       20.92     11.20 o 
  -3  20   7        0.85       -0.68      9.99 o 
  -2  20   7      303.24      319.63     25.38 o 
  -1  20   7       40.84       43.60     12.35 o 
   0  20   7       20.78        8.50     10.12 o 
   1  20   7      269.40      240.32     32.04 o 
   2  20   7      651.65      751.10     47.69 o 
   3  20   7      307.99      333.72     29.61 o 
   4  20   7      213.22      196.57     30.55 o 
   5  20   7     1877.95     1641.47     68.89 o 
   6  20   7      248.03      257.04     35.87 o 
   7  20   7        0.14       10.63     21.12 o 
  -9  21   7      699.76      859.61     82.85 o 
  -8  21   7      867.86     1101.06     89.65 o 
  -7  21   7      235.57      237.11     33.04 o 
  -6  21   7       21.69        4.84     16.91 o 
  -5  21   7      141.67      145.16     22.66 o 
  -4  21   7       71.15       74.92     15.28 o 
  -3  21   7      390.40      332.14     25.34 o 
  -2  21   7      235.48      215.87     20.63 o 
  -1  21   7      282.32      265.86     25.22 o 
   0  21   7        9.04       12.26     11.14 o 
   1  21   7       51.19       38.27     15.44 o 
   2  21   7      307.94      274.57     27.69 o 
   3  21   7      130.65       89.55     19.72 o 
   4  21   7       55.77       78.05     19.46 o 
   5  21   7        0.83        6.93     18.57 o 
   6  21   7       13.30       -6.72     37.25 o 
  -8  22   7       28.56      -13.89     27.01 o 
  -7  22   7      127.25      166.72     30.70 o 
  -6  22   7       28.99       39.18     21.27 o 
  -5  22   7      127.87      108.24     26.43 o 
  -4  22   7       62.84       71.58     18.66 o 
  -3  22   7        4.94       -5.93     11.84 o 
  -2  22   7      108.72       99.99     16.31 o 
  -1  22   7      692.77      747.44     34.18 o 
   0  22   7     1136.27     1132.01     46.35 o 
   1  22   7      115.11      104.71     19.93 o 
   2  22   7      276.41      304.82     40.55 o 
   3  22   7      206.00      120.41     37.01 o 
   4  22   7       19.97        0.01     15.59 o 
   5  22   7       69.16       69.89     24.41 o 
  -7  23   7      466.73      551.57     60.61 o 
  -6  23   7       91.55      160.73     41.67 o 
  -5  23   7       11.43       -8.48     16.94 o 
  -4  23   7      233.09      199.41     25.73 o 
  -3  23   7       24.85       16.81     14.88 o 
  -2  23   7      121.08      126.19     21.34 o 
  -1  23   7       56.99       90.96     19.95 o 
   0  23   7        2.45        9.95     13.83 o 
   1  23   7      145.11      137.65     22.48 o 
   2  23   7      257.27      288.56     30.08 o 
   3  23   7       38.21       50.07     17.85 o 
   4  23   7        3.95       -3.11     15.40 o 
  -6  24   7       35.40       60.34     29.95 o 
  -5  24   7      169.97      168.51     58.61 o 
  -4  24   7       24.19       -9.17     14.66 o 
  -3  24   7      123.50       97.44     21.24 o 
  -2  24   7       71.34       71.52     19.17 o 
  -1  24   7      308.92      347.05     31.95 o 
   0  24   7        5.04        2.38     13.96 o 
   1  24   7       90.07       64.47     46.84 o 
   2  24   7      204.15      251.28     37.55 o 
   3  24   7        0.75      -26.36     31.99 o 
  -4  25   7      228.83      173.71     42.91 o 
  -3  25   7      207.77      275.91     30.68 o 
  -2  25   7      470.45      468.74     39.43 o 
  -1  25   7      113.13      148.73     25.55 o 
   0  25   7       67.08       58.22     20.61 o 
   1  25   7      137.94      105.81     23.15 o 
   2  25   7       13.22       -5.28     20.39 o 
 -14   0   8      167.11      252.12     53.59 o 
 -13   0   8      264.62      425.74     62.71 o 
 -12   0   8      291.62      255.55     48.05 o 
 -11   0   8      387.90      390.94     53.10 o 
 -10   0   8      658.48      552.56     56.47 o 
  -9   0   8      620.20      423.49     49.10 o 
  -8   0   8       26.86       15.29     16.84 o 
  -7   0   8       23.87       50.58     20.48 o 
  -6   0   8       14.24       26.90     11.80 o 
  -5   0   8       48.53       43.09     12.19 o 
  -4   0   8     1410.79     1326.67     41.48 o 
  -3   0   8       48.87      107.68     14.53 o 
  -2   0   8     3712.98     3950.97     71.05 o 
  -1   0   8      151.18      210.18     28.20 o 
   0   0   8     2030.16     1990.76     47.24 o 
   1   0   8      977.35     1130.73     52.61 o 
   2   0   8      211.83      271.06     30.51 o 
   3   0   8      266.25      233.04     31.01 o 
   4   0   8     9642.09     9588.69    200.70 o 
   5   0   8    21148.92    21181.12    363.93 o 
   6   0   8      554.01      575.99     51.35 o 
   7   0   8      125.04      125.29     31.85 o 
   8   0   8        4.98       -3.72     19.71 o 
   9   0   8       18.88        0.56     22.52 o 
  10   0   8       71.46      104.59     33.53 o 
  11   0   8      108.55       41.81     31.50 o 
 -14   1   8      190.58      241.58     56.58 o 
 -13   1   8      244.55      291.18     37.85 o 
 -12   1   8        1.35      -12.55     14.20 o 
 -11   1   8       80.16      101.46     22.17 o 
 -10   1   8      746.22      593.94     79.06 o 
  -9   1   8      260.75      256.19     44.61 o 
  -8   1   8       41.91       44.51     33.99 o 
  -7   1   8        3.77       -0.96      8.29 o 
  -6   1   8       37.45       40.46      9.68 o 
  -5   1   8      732.61      795.88     26.59 o 
  -4   1   8     1961.15     1978.82     43.58 o 
  -3   1   8       94.25      147.05      8.61 o 
  -2   1   8      239.04      269.62     15.77 o 
  -1   1   8        8.96        5.15      6.68 o 
   0   1   8       38.88       48.27      8.02 o 
   1   1   8     1522.90     1783.40     78.29 o 
   2   1   8      206.88      230.27     20.36 o 
   3   1   8      461.80      545.69     28.83 o 
   4   1   8     5686.58     5621.11    100.57 o 
   5   1   8      698.20      818.07     38.86 o 
   6   1   8       75.13       82.08     62.99 o 
   7   1   8      517.72      543.91     37.75 o 
   8   1   8       11.64        6.03     13.50 o 
   9   1   8        1.59       18.55     16.05 o 
  10   1   8       33.00       42.94     19.88 o 
  11   1   8       22.88        4.63     19.32 o 
 -14   2   8      364.13      486.16     80.71 o 
 -13   2   8       66.47       81.89     25.20 o 
 -12   2   8       11.40       13.58     15.78 o 
 -11   2   8      119.83      102.79     22.59 o 
 -10   2   8       88.64       66.18     35.71 o 
  -9   2   8     1202.58      899.67     44.27 o 
  -8   2   8      121.62      121.74     20.06 o 
  -7   2   8      317.77      249.14     20.91 o 
  -6   2   8        0.09       -6.65      6.65 o 
  -5   2   8       78.08      101.58     11.34 o 
  -4   2   8      189.51      179.17     13.91 o 
  -3   2   8      612.38      644.52     15.76 o 
  -2   2   8      159.91      139.13      9.88 o 
  -1   2   8        9.89       -0.55      4.38 o 
   0   2   8      680.41      697.99     27.20 o 
   1   2   8      215.10      226.02     19.30 o 
   2   2   8      390.78      367.93     31.78 o 
   3   2   8      522.88      549.70     39.18 o 
   4   2   8      250.36      252.25     23.74 o 
   5   2   8     2269.25     2542.98     66.83 o 
   6   2   8      845.38      962.88     56.36 o 
   7   2   8       16.20       46.17     16.24 o 
   8   2   8        5.02       -9.04     13.44 o 
   9   2   8       50.58       91.30     21.63 o 
  10   2   8        2.50      -15.46     15.46 o 
  11   2   8       17.73       41.07     21.82 o 
 -14   3   8      974.59     1224.71    147.84 o 
 -13   3   8      100.98      105.35     26.08 o 
 -12   3   8      202.08      187.96     29.63 o 
 -11   3   8       24.17       -2.83     13.03 o 
 -10   3   8       22.15       15.99     14.35 o 
  -9   3   8      472.17      409.51     35.04 o 
  -8   3   8        0.98        5.08      9.78 o 
  -7   3   8      836.35      768.42     31.10 o 
  -6   3   8       20.07       14.15      9.06 o 
  -5   3   8       48.92       50.84      9.07 o 
  -4   3   8      481.83      485.44     24.10 o 
  -3   3   8      563.06      585.82     14.49 o 
  -2   3   8      420.08      468.50     13.70 o 
  -1   3   8        1.46        1.14      4.67 o 
   0   3   8       60.38       65.36      9.50 o 
   1   3   8       60.32       69.74     14.98 o 
   2   3   8       22.86       19.20     10.21 o 
   3   3   8        6.60       17.79     11.89 o 
   4   3   8     1210.35     1263.83     44.09 o 
   5   3   8     1131.94     1143.72     44.29 o 
   6   3   8      369.13      398.26     31.37 o 
   7   3   8      299.64      315.81     52.82 o 
   8   3   8       19.00       25.02     15.39 o 
   9   3   8       12.40       14.75     31.08 o 
  10   3   8       61.97       34.75     21.32 o 
  11   3   8      115.39      169.78     26.06 o 
 -14   4   8       11.85       16.24     22.59 o 
 -13   4   8       70.30      136.99     31.01 o 
 -12   4   8       37.86       35.56     17.88 o 
 -11   4   8      190.79      194.29     28.67 o 
 -10   4   8       70.29       36.05     20.13 o 
  -9   4   8        8.06        1.72     12.17 o 
  -8   4   8        1.43        2.51      9.26 o 
  -7   4   8      585.95      578.18     28.61 o 
  -6   4   8      119.47      100.34     19.53 o 
  -5   4   8        2.10        3.87      4.51 o 
  -4   4   8       18.13        6.99      4.15 o 
  -3   4   8       63.60       51.75      6.26 o 
  -2   4   8      180.43      183.41     10.92 o 
  -1   4   8      299.03      295.39     12.08 o 
   0   4   8      290.77      324.50     24.17 o 
   1   4   8      135.29      151.38     13.27 o 
   2   4   8       71.52       68.75     19.08 o 
   3   4   8      356.39      298.63     23.30 o 
   4   4   8      546.76      506.77     29.54 o 
   5   4   8     1211.88     1251.32     45.88 o 
   6   4   8     1269.13     1278.90     87.69 o 
   7   4   8       60.56       96.46     19.75 o 
   8   4   8        7.05       -4.76     10.82 o 
   9   4   8       15.12        3.94     12.48 o 
  10   4   8       40.19       36.74     25.21 o 
  11   4   8      124.52       87.99     20.84 o 
 -14   5   8      506.27      641.72    102.45 o 
 -13   5   8       73.18       73.17     23.60 o 
 -12   5   8       47.10      124.19     25.55 o 
 -11   5   8       35.43       22.62     31.39 o 
 -10   5   8        0.00       12.24     13.99 o 
  -9   5   8       13.35       -0.83     11.63 o 
  -8   5   8       32.96       37.91     12.34 o 
  -7   5   8      154.58      157.66     17.93 o 
  -6   5   8       48.61       34.90     10.38 o 
  -5   5   8      201.54      203.77     13.94 o 
  -4   5   8      368.80      315.88     15.82 o 
  -3   5   8      240.41      223.94     13.44 o 
  -2   5   8      106.15      102.40      8.15 o 
  -1   5   8      625.10      672.32     18.27 o 
   0   5   8      493.52      466.07     22.81 o 
   1   5   8      256.64      266.90     12.79 o 
   2   5   8      310.97      372.97     35.00 o 
   3   5   8     1132.78     1117.41     43.88 o 
   4   5   8        0.87        5.30      8.37 o 
   5   5   8      379.33      382.54     24.24 o 
   6   5   8      902.76      894.68     34.79 o 
   7   5   8       62.83       96.46     16.52 o 
   8   5   8        0.20       -9.64     10.77 o 
   9   5   8       53.34       48.89     15.77 o 
  10   5   8       78.16      150.51     61.91 o 
  11   5   8        8.22       27.27     23.19 o 
 -14   6   8       28.08       38.86     23.25 o 
 -13   6   8      192.36      239.94     35.20 o 
 -12   6   8        1.01       14.36     15.98 o 
 -11   6   8       65.23       62.97     19.34 o 
 -10   6   8       50.05       29.55     15.84 o 
  -9   6   8        2.01        2.66     10.32 o 
  -8   6   8      203.74      217.97     20.98 o 
  -7   6   8      832.11      886.68     33.23 o 
  -6   6   8      887.15      812.84     30.31 o 
  -5   6   8      330.74      342.23     15.46 o 
  -4   6   8     1266.79     1285.67     24.04 o 
  -3   6   8       40.81       44.58      6.25 o 
  -2   6   8       31.43       27.18      5.77 o 
  -1   6   8       85.80       72.00      7.19 o 
   0   6   8     1664.17     1781.64     29.25 o 
   1   6   8      303.72      334.48     13.68 o 
   2   6   8      625.70      582.97     30.32 o 
   3   6   8      324.49      324.39     22.89 o 
   4   6   8       63.92       55.62     17.54 o 
   5   6   8     1070.68     1093.89     43.60 o 
   6   6   8       26.51       25.61     11.20 o 
   7   6   8      210.30      199.12     22.94 o 
   8   6   8      304.70      377.90     29.09 o 
   9   6   8      137.84      168.30     35.60 o 
  10   6   8       46.06       66.17     23.34 o 
  11   6   8      321.08      352.32     83.09 o 
 -13   7   8       73.66      109.44     26.79 o 
 -12   7   8       37.52       27.15     18.29 o 
 -11   7   8       49.14       58.64     20.86 o 
 -10   7   8      174.99      164.45     25.99 o 
  -9   7   8       64.62       47.10     14.08 o 
  -8   7   8      454.90      422.77     27.52 o 
  -7   7   8     1006.94      989.60     35.09 o 
  -6   7   8      169.98      148.65     16.37 o 
  -5   7   8        2.09       -0.64      7.53 o 
  -4   7   8      339.89      354.99     13.04 o 
  -3   7   8     1042.23     1031.70     20.93 o 
  -2   7   8      556.55      546.80     15.82 o 
  -1   7   8      101.17      116.11     11.71 o 
   0   7   8       34.46       50.04      9.70 o 
   1   7   8     3711.58     3700.61     44.61 o 
   2   7   8     1120.52     1186.72     36.76 o 
   3   7   8       21.08        9.99      9.53 o 
   4   7   8     2847.25     2966.16     56.82 o 
   5   7   8      486.75      452.59     34.25 o 
   6   7   8      592.02      551.98     29.03 o 
   7   7   8      652.63      576.62     43.61 o 
   8   7   8        5.35        6.91     19.43 o 
   9   7   8        0.22        0.00     14.97 o 
  10   7   8        4.69       -6.06     17.34 o 
 -13   8   8        1.97       21.46     20.41 o 
 -12   8   8       16.50       23.46     18.82 o 
 -11   8   8       33.18       21.75     17.01 o 
 -10   8   8        9.00       -2.80     15.89 o 
  -9   8   8      366.33      345.24     27.41 o 
  -8   8   8      253.33      221.25     21.38 o 
  -7   8   8     1467.82     1408.49     42.14 o 
  -6   8   8     2206.45     2127.47     49.41 o 
  -5   8   8       37.16       45.47      8.25 o 
  -4   8   8      492.75      537.15     16.20 o 
  -3   8   8      349.95      359.73     13.84 o 
  -2   8   8      173.03      197.00     11.11 o 
  -1   8   8       70.33       89.45     13.82 o 
   0   8   8       23.74       16.65      6.99 o 
   1   8   8       35.77       38.43     12.87 o 
   2   8   8       83.94      120.48     12.84 o 
   3   8   8       28.57       11.80     12.36 o 
   4   8   8      140.63      132.27     15.16 o 
   5   8   8     1539.06     1472.91     55.58 o 
   6   8   8       95.91       86.91     21.43 o 
   7   8   8      131.15      153.90     25.71 o 
   8   8   8        1.39      -13.00     13.00 o 
   9   8   8        2.24       11.92     16.33 o 
  10   8   8       54.92      101.31     25.56 o 
 -13   9   8       13.47       39.37     23.03 o 
 -12   9   8       93.00       64.73     21.76 o 
 -11   9   8      397.65      393.00     41.74 o 
 -10   9   8        9.45       33.15     16.06 o 
  -9   9   8       41.72       61.87     14.92 o 
  -8   9   8      735.81      732.43     44.76 o 
  -7   9   8      984.13      938.87     35.10 o 
  -6   9   8        0.36       10.48      8.65 o 
  -5   9   8     4381.22     4278.48     58.02 o 
  -4   9   8      240.35      241.37     12.37 o 
  -3   9   8     1217.75     1177.21     23.57 o 
  -2   9   8       14.31       16.39      5.31 o 
  -1   9   8      250.41      264.96     12.52 o 
   0   9   8       14.41        9.47      6.34 o 
   1   9   8     1592.42     1671.46     47.38 o 
   2   9   8      742.18      747.26     24.67 o 
   3   9   8      888.50      930.85     42.45 o 
   4   9   8      112.05      105.26     37.46 o 
   5   9   8      286.88      232.25     27.69 o 
   6   9   8       38.40       47.96     17.51 o 
   7   9   8      713.34      751.04     48.78 o 
   8   9   8        2.91       36.97     18.20 o 
   9   9   8      235.34      355.17     40.29 o 
  10   9   8        0.01       -0.72     17.40 o 
 -13  10   8       17.72       37.21     22.61 o 
 -12  10   8       69.83       84.62     25.12 o 
 -11  10   8       27.55       31.75     18.23 o 
 -10  10   8      369.27      350.69     36.01 o 
  -9  10   8       38.43       16.65     12.40 o 
  -8  10   8      223.15      214.46     22.11 o 
  -7  10   8      161.39      189.92     35.01 o 
  -6  10   8      232.75      271.27     18.94 o 
  -5  10   8        6.63        5.59      6.31 o 
  -4  10   8       32.13       44.85      7.70 o 
  -3  10   8     1883.92     1850.81     30.41 o 
  -2  10   8        0.00        0.01      4.81 o 
  -1  10   8      138.81      156.00     13.24 o 
   0  10   8        8.32       13.02      8.01 o 
   1  10   8      252.96      297.30     25.89 o 
   2  10   8        8.21       15.51     11.23 o 
   3  10   8       63.07       41.97     14.55 o 
   4  10   8      917.12      842.17     42.47 o 
   5  10   8       12.98       22.41     14.18 o 
   6  10   8       47.48       54.84     18.88 o 
   7  10   8      303.77      346.81     37.74 o 
   8  10   8      234.78      247.06     66.57 o 
   9  10   8        6.11       11.53     17.56 o 
  10  10   8       54.37       31.43     50.23 o 
 -13  11   8       11.59      -10.88     19.96 o 
 -12  11   8      412.69      501.27     45.75 o 
 -11  11   8        0.56       -0.51     25.96 o 
 -10  11   8      350.78      351.73     42.68 o 
  -9  11   8       59.94       24.55     12.61 o 
  -8  11   8     2464.74     2461.30     67.85 o 
  -7  11   8      707.78      672.40     33.01 o 
  -6  11   8      169.52      143.99     13.75 o 
  -5  11   8      957.34      931.35     33.77 o 
  -4  11   8      469.46      448.01     16.56 o 
  -3  11   8      600.47      606.26     30.68 o 
  -2  11   8      409.46      445.76     20.18 o 
  -1  11   8       43.93       27.61      8.21 o 
   0  11   8      384.81      352.50     22.01 o 
   1  11   8        2.24        4.78     10.08 o 
   2  11   8     1237.50     1039.71     43.68 o 
   3  11   8       57.43       54.50     15.60 o 
   4  11   8     2425.44     2329.07     70.73 o 
   5  11   8      385.86      362.35     64.89 o 
   6  11   8      266.54      223.55     62.71 o 
   7  11   8       62.73       67.42     21.11 o 
   8  11   8        7.26       -4.07     23.39 o 
   9  11   8        0.11        4.46     17.64 o 
  10  11   8       12.28       -4.78     17.11 o 
 -12  12   8       22.53        0.70     18.05 o 
 -11  12   8        3.80       25.63     43.21 o 
 -10  12   8       23.61       14.29     14.23 o 
  -9  12   8      213.35      223.43     23.79 o 
  -8  12   8        5.37       12.66     10.97 o 
  -7  12   8      108.25      113.98     16.69 o 
  -6  12   8       81.61       86.37     11.43 o 
  -5  12   8       18.34       20.87      7.53 o 
  -4  12   8      789.16      770.01     40.00 o 
  -3  12   8       63.53       46.04      9.36 o 
  -2  12   8       43.08       37.97      8.97 o 
  -1  12   8        3.53        8.98      7.58 o 
   0  12   8      922.60      922.88     58.58 o 
   1  12   8       68.09       52.72     12.00 o 
   2  12   8      489.73      503.89     34.42 o 
   3  12   8       70.60       30.92     14.93 o 
   4  12   8      315.81      282.61     30.51 o 
   5  12   8      124.43      145.40     25.71 o 
   6  12   8      190.88      214.70     29.72 o 
   7  12   8       11.09       21.15     16.64 o 
   8  12   8      315.16      266.46     36.62 o 
   9  12   8        0.03        0.27     19.49 o 
 -12  13   8        5.77        2.81     17.55 o 
 -11  13   8      164.28      214.97     31.68 o 
 -10  13   8      188.49      158.58     22.30 o 
  -9  13   8      398.42      439.57     30.95 o 
  -8  13   8       65.82       73.22     26.62 o 
  -7  13   8      778.19      778.65     44.05 o 
  -6  13   8      880.79      824.07     54.06 o 
  -5  13   8      778.42      805.71     31.80 o 
  -4  13   8      301.79      322.58     19.54 o 
  -3  13   8        0.25        6.61      7.16 o 
  -2  13   8      443.97      452.87     21.69 o 
  -1  13   8       29.47       32.40      9.31 o 
   0  13   8      455.40      428.75     25.23 o 
   1  13   8      301.84      260.06     21.71 o 
   2  13   8     1059.35     1025.55     45.51 o 
   3  13   8      751.00      773.86     42.38 o 
   4  13   8        0.05      -11.01     11.01 o 
   5  13   8        7.96      -11.84     14.94 o 
   6  13   8       48.47       28.30     16.69 o 
   7  13   8       78.37      127.97     27.12 o 
   8  13   8       56.28       42.85     22.20 o 
   9  13   8       35.37       11.82     21.37 o 
 -12  14   8       37.67       42.35     36.55 o 
 -11  14   8        1.71       -8.69     15.82 o 
 -10  14   8       86.09       74.93     22.83 o 
  -9  14   8      198.12      213.62     30.55 o 
  -8  14   8      284.01      294.93     33.58 o 
  -7  14   8     1284.42     1238.26     54.55 o 
  -6  14   8       10.83        2.51      9.50 o 
  -5  14   8       10.86        9.36      9.70 o 
  -4  14   8     1400.24     1405.43     35.05 o 
  -3  14   8      265.45      243.64     17.78 o 
  -2  14   8      140.98      141.40     14.22 o 
  -1  14   8        2.13        1.27      7.34 o 
   0  14   8       53.19       20.41     12.95 o 
   1  14   8       62.13       44.09     13.42 o 
   2  14   8      405.55      341.30     31.62 o 
   3  14   8        9.98      -11.53     11.53 o 
   4  14   8      178.04      192.19     31.53 o 
   5  14   8        0.46       -3.51     14.07 o 
   6  14   8      186.73      172.86     28.36 o 
   7  14   8      535.09      626.16     49.82 o 
   8  14   8        1.94        3.09     19.16 o 
   9  14   8      292.00      324.35     42.94 o 
 -11  15   8       17.63       -6.24     26.73 o 
 -10  15   8      504.89      636.03     62.05 o 
  -9  15   8      159.70      246.10     32.43 o 
  -8  15   8     3283.93     3341.08    121.22 o 
  -7  15   8      775.21      797.30     47.83 o 
  -6  15   8       93.99       98.32     16.26 o 
  -5  15   8       67.32       80.55     16.38 o 
  -4  15   8       18.68       20.49      9.21 o 
  -3  15   8      313.10      306.94     24.14 o 
  -2  15   8      204.38      183.06     17.25 o 
  -1  15   8        1.50       -0.99      8.23 o 
   0  15   8      311.03      259.44     22.47 o 
   1  15   8      138.82      153.71     19.00 o 
   2  15   8      283.83      305.86     31.75 o 
   3  15   8        3.04       -1.56     11.94 o 
   4  15   8      373.75      354.53     35.71 o 
   5  15   8       52.81       58.20     21.78 o 
   6  15   8      532.11      581.59     46.83 o 
   7  15   8       43.80       41.47     20.43 o 
   8  15   8      108.60       96.25     26.44 o 
 -11  16   8       14.69        8.14     27.43 o 
 -10  16   8      318.79      478.95     52.19 o 
  -9  16   8       37.63       37.90     21.30 o 
  -8  16   8      142.74      178.51     59.17 o 
  -7  16   8      100.34      111.50     22.40 o 
  -6  16   8      132.50      147.47     19.01 o 
  -5  16   8      692.09      750.20     34.14 o 
  -4  16   8     1840.34     1851.10     51.86 o 
  -3  16   8       25.17       15.23      8.92 o 
  -2  16   8       24.74        0.95      8.41 o 
  -1  16   8        1.16        1.61      8.38 o 
   0  16   8       12.20       12.80     10.56 o 
   1  16   8       38.49       40.00     21.00 o 
   2  16   8      122.29      123.16     22.69 o 
   3  16   8       12.20       23.51     15.55 o 
   4  16   8      383.48      327.38     35.01 o 
   5  16   8        5.76      -14.82     14.82 o 
   6  16   8       96.52      128.37     27.28 o 
   7  16   8       15.83      -13.67     25.85 o 
   8  16   8        6.44       13.64     19.69 o 
 -11  17   8      109.01      145.77     42.30 o 
 -10  17   8        9.89       -1.68     17.86 o 
  -9  17   8        5.97        2.90     17.40 o 
  -8  17   8      333.30      322.20     37.02 o 
  -7  17   8     1038.17      898.17     71.73 o 
  -6  17   8       69.94       71.46     15.80 o 
  -5  17   8       23.30       25.00     11.65 o 
  -4  17   8      238.54      269.63     29.79 o 
  -3  17   8       13.23        3.39      8.97 o 
  -2  17   8       69.09       45.48     11.79 o 
  -1  17   8      240.10      255.96     20.19 o 
   0  17   8       16.31       31.37     11.12 o 
   1  17   8        6.15       17.24     12.21 o 
   2  17   8       55.55       53.23     14.93 o 
   3  17   8      103.93       79.84     39.91 o 
   4  17   8      404.70      412.08     39.85 o 
   5  17   8      100.40       72.57     23.22 o 
   6  17   8      329.48      358.89     80.08 o 
   7  17   8        1.19       -4.27     17.78 o 
   8  17   8       35.31       26.98     23.11 o 
 -10  18   8        8.70        9.54     20.98 o 
  -9  18   8      147.39      158.82     30.33 o 
  -8  18   8      271.25      304.62     36.50 o 
  -7  18   8      168.96      180.97     30.27 o 
  -6  18   8        2.49      -10.99     10.99 o 
  -5  18   8      138.47      155.63     35.08 o 
  -4  18   8      146.96      163.21     17.76 o 
  -3  18   8       31.51       33.39     11.09 o 
  -2  18   8        6.29       -6.63      8.91 o 
  -1  18   8        0.24       13.26      9.75 o 
   0  18   8      171.41      170.84     17.89 o 
   1  18   8       82.62       93.81     16.70 o 
   2  18   8      662.48      685.19     42.05 o 
   3  18   8      671.57      651.71     57.07 o 
   4  18   8      538.25      606.36     46.50 o 
   5  18   8      247.96      233.33     33.32 o 
   6  18   8      269.67      305.83     37.94 o 
   7  18   8       16.80       42.34     23.83 o 
 -10  19   8      284.10      324.72     61.73 o 
  -9  19   8      124.29      166.58     30.80 o 
  -8  19   8        9.20      -17.54     18.04 o 
  -7  19   8      424.92      341.77     39.18 o 
  -6  19   8      626.19      666.78     39.47 o 
  -5  19   8      981.82     1042.62     42.14 o 
  -4  19   8      550.17      504.57     27.35 o 
  -3  19   8      245.97      283.25     22.14 o 
  -2  19   8       28.60        8.29      9.67 o 
  -1  19   8      513.59      482.71     27.33 o 
   0  19   8       47.04       26.07     12.77 o 
   1  19   8       44.17       24.71     14.07 o 
   2  19   8       66.39       61.68     15.83 o 
   3  19   8      481.83      472.92     34.37 o 
   4  19   8       40.17        5.24     17.19 o 
   5  19   8      155.59      172.91     33.15 o 
   6  19   8       13.57       15.97     21.13 o 
   7  19   8        1.74      -14.07     27.67 o 
  -9  20   8       36.36       36.62     34.51 o 
  -8  20   8       35.78       -1.54     28.20 o 
  -7  20   8       67.35       72.21     24.34 o 
  -6  20   8      860.44      913.85     41.72 o 
  -5  20   8       26.46       22.42     13.95 o 
  -4  20   8       33.82       41.57     13.33 o 
  -3  20   8      408.06      428.56     26.68 o 
  -2  20   8      826.50      822.57     42.75 o 
  -1  20   8      105.10      135.24     22.54 o 
   0  20   8      168.91      164.60     18.60 o 
   1  20   8      169.87      194.63     74.15 o 
   2  20   8       11.19       10.31     13.87 o 
   3  20   8      202.72      247.70     35.15 o 
   4  20   8     1014.80      978.85     57.39 o 
   5  20   8       18.79        7.76     20.04 o 
   6  20   8       20.13       12.00     21.08 o 
  -8  21   8        7.00      -23.85     23.85 o 
  -7  21   8       65.07       23.78     29.88 o 
  -6  21   8     1527.32     1664.60     55.00 o 
  -5  21   8        8.62        0.52     13.45 o 
  -4  21   8      261.90      280.55     27.44 o 
  -3  21   8       49.40       53.70     14.14 o 
  -2  21   8        2.31        2.54     11.00 o 
  -1  21   8        3.02        6.74     11.35 o 
   0  21   8        1.49       -9.96      9.96 o 
   1  21   8      206.28      178.17     23.69 o 
   2  21   8        1.35       -1.67     12.88 o 
   3  21   8        0.85       -2.87     13.39 o 
   4  21   8       10.09       -1.55     18.08 o 
   5  21   8      102.65       68.70     25.56 o 
  -7  22   8      104.39       45.39     36.06 o 
  -6  22   8       91.98       86.66     25.69 o 
  -5  22   8        0.77      -15.19     15.46 o 
  -4  22   8      145.92      124.97     21.67 o 
  -3  22   8       52.10       59.26     14.52 o 
  -2  22   8        4.28        6.25     11.81 o 
  -1  22   8      248.10      243.66     23.33 o 
   0  22   8        2.30       13.89     11.98 o 
   1  22   8       10.21       24.49     13.03 o 
   2  22   8       26.45       35.75     16.06 o 
   3  22   8       42.48       45.55     18.28 o 
   4  22   8       57.66       61.59     25.32 o 
  -6  23   8      828.92      938.03     59.36 o 
  -5  23   8      287.63      261.38     64.12 o 
  -4  23   8       77.52       66.56     22.67 o 
  -3  23   8      246.29      202.57     26.17 o 
  -2  23   8      154.10      120.84     36.70 o 
  -1  23   8      123.82      118.88     18.45 o 
   0  23   8        8.50       -7.26     16.33 o 
   1  23   8       19.37       10.62     14.08 o 
   2  23   8        5.88       25.44     16.34 o 
   3  23   8       27.19       33.81     18.93 o 
  -5  24   8       35.26       25.54     23.29 o 
  -4  24   8        6.28       -1.98     17.64 o 
  -3  24   8        8.21       10.18     15.86 o 
  -2  24   8       16.62        4.97     15.39 o 
  -1  24   8       46.18       52.77     19.60 o 
   0  24   8      242.31      303.90     31.44 o 
   1  24   8      153.73      212.62     33.80 o 
   2  24   8      184.24      230.04     47.95 o 
  -3  25   8       40.26       39.23     18.74 o 
  -2  25   8        6.69       -5.03     15.62 o 
  -1  25   8      348.04      397.07     36.37 o 
   0  25   8      115.92       80.59     21.58 o 
 -14   1   9      163.38      167.31     34.26 o 
 -13   1   9        6.17       -5.57     16.85 o 
 -12   1   9        0.18       11.01     17.61 o 
 -11   1   9      162.21      239.14     51.42 o 
 -10   1   9        0.11       -5.54     13.25 o 
  -9   1   9        2.74       18.50     18.62 o 
  -8   1   9      144.51      135.48     21.76 o 
  -7   1   9      744.27      623.22     30.10 o 
  -6   1   9      320.43      327.11     19.44 o 
  -5   1   9       42.96       28.98     14.10 o 
  -4   1   9        0.76       -1.35      7.94 o 
  -3   1   9      193.87      204.75     10.32 o 
  -2   1   9     1009.96      964.58     24.67 o 
  -1   1   9       31.91       33.24      7.22 o 
   0   1   9     1340.56     1337.16     28.46 o 
   1   1   9        0.98        3.37      7.85 o 
   2   1   9      541.40      488.19     58.43 o 
   3   1   9       75.17       79.33     15.70 o 
   4   1   9      112.23      131.99     21.64 o 
   5   1   9     1808.43     1856.00     58.93 o 
   6   1   9     2015.15     2128.71     74.99 o 
   7   1   9     1648.69     1760.36     63.66 o 
   8   1   9       15.92       17.89     17.16 o 
   9   1   9       25.48       33.42     28.45 o 
  10   1   9      123.00      170.69     30.07 o 
 -14   2   9        9.49       -3.89     25.15 o 
 -13   2   9       72.01       87.25     34.55 o 
 -12   2   9      131.40      112.28     24.72 o 
 -11   2   9       98.66       91.32     29.60 o 
 -10   2   9      471.15      387.45     36.23 o 
  -9   2   9      948.72      723.01     43.32 o 
  -8   2   9       93.52       52.44     13.86 o 
  -7   2   9      127.98      119.21     16.43 o 
  -6   2   9     1167.42     1126.92     31.32 o 
  -5   2   9      250.36      231.72     15.97 o 
  -4   2   9      834.84      924.29     25.82 o 
  -3   2   9      142.74      154.89     12.90 o 
  -2   2   9      726.77      726.37     17.82 o 
  -1   2   9      487.61      483.44     22.09 o 
   0   2   9      281.19      288.82     16.95 o 
   1   2   9      326.90      325.03     27.46 o 
   2   2   9       40.99       41.04     11.15 o 
   3   2   9      797.23      827.62     37.00 o 
   4   2   9     5589.67     5657.84    105.23 o 
   5   2   9      288.51      310.06     31.95 o 
   6   2   9      219.79      278.19     69.59 o 
   7   2   9       61.17       39.32     17.95 o 
   8   2   9      219.67      207.33     29.50 o 
   9   2   9       23.36        5.79     15.90 o 
  10   2   9      282.50      300.89     55.21 o 
 -14   3   9       80.89       62.31     53.70 o 
 -13   3   9      379.73      510.73     70.92 o 
 -12   3   9        0.09        7.53     16.09 o 
 -11   3   9        2.69       -6.60     16.63 o 
 -10   3   9       38.11       21.92     15.75 o 
  -9   3   9       29.09       14.59     13.52 o 
  -8   3   9       10.67       15.46     10.99 o 
  -7   3   9       80.94       50.09     12.57 o 
  -6   3   9      247.76      257.15     20.80 o 
  -5   3   9      504.15      502.42     21.22 o 
  -4   3   9      479.33      510.05     21.96 o 
  -3   3   9        4.33        5.40      4.70 o 
  -2   3   9        2.53       -0.49      4.57 o 
  -1   3   9       54.50       50.50      7.00 o 
   0   3   9      178.42      173.62     13.87 o 
   1   3   9        0.50       11.30      8.67 o 
   2   3   9        7.63       -1.06      8.27 o 
   3   3   9       25.83       26.07     12.31 o 
   4   3   9      182.70      177.66     22.66 o 
   5   3   9      261.94      226.04     24.93 o 
   6   3   9      354.96      375.69     48.75 o 
   7   3   9      453.74      478.67     42.41 o 
   8   3   9        1.34       -4.06     15.56 o 
   9   3   9       22.03        9.28     25.85 o 
  10   3   9        4.06       33.64     19.34 o 
 -13   4   9       31.32       67.12     22.91 o 
 -12   4   9        2.56        7.34     16.34 o 
 -11   4   9       88.99       67.65     20.80 o 
 -10   4   9      335.55      330.79     34.29 o 
  -9   4   9       55.65       40.16     16.14 o 
  -8   4   9       29.72       19.17     11.53 o 
  -7   4   9      617.34      651.30     39.77 o 
  -6   4   9     2135.89     2149.21     50.28 o 
  -5   4   9      651.75      674.67     23.34 o 
  -4   4   9      302.49      283.01     16.56 o 
  -3   4   9      690.67      661.99     16.79 o 
  -2   4   9       47.07       42.42      7.12 o 
  -1   4   9      194.40      190.55     10.83 o 
   0   4   9      149.94      177.66     16.65 o 
   1   4   9       56.99       80.32      9.34 o 
   2   4   9     1133.30     1103.24     61.17 o 
   3   4   9      211.98      256.11     31.22 o 
   4   4   9       70.39       70.27     33.64 o 
   5   4   9      465.80      505.32     33.74 o 
   6   4   9      217.59      255.74     27.89 o 
   7   4   9        6.33        8.84     15.99 o 
   8   4   9      171.19      186.00     22.72 o 
   9   4   9       94.33       82.51     18.94 o 
  10   4   9       41.79       51.77     21.77 o 
 -13   5   9      131.48      113.18     30.83 o 
 -12   5   9        5.48       11.63     17.35 o 
 -11   5   9      356.50      345.07     46.30 o 
 -10   5   9       39.62       30.02     20.45 o 
  -9   5   9      698.96      585.93     33.34 o 
  -8   5   9        4.68       26.37     11.16 o 
  -7   5   9       95.54       76.24     14.78 o 
  -6   5   9        4.04       -6.01     13.79 o 
  -5   5   9      583.70      558.33     26.19 o 
  -4   5   9     1404.22     1303.13     30.36 o 
  -3   5   9     1806.28     1837.42     28.58 o 
  -2   5   9      550.47      529.97     18.01 o 
  -1   5   9       13.74       14.18      5.26 o 
   0   5   9        4.55       12.15      5.96 o 
   1   5   9      436.98      471.56     16.95 o 
   2   5   9        0.35        0.00      7.72 o 
   3   5   9     1183.52     1194.35     42.07 o 
   4   5   9      261.30      273.55     21.32 o 
   5   5   9     6089.25     6005.98     93.30 o 
   6   5   9       70.72       78.90     23.42 o 
   7   5   9        7.87        5.51     11.64 o 
   8   5   9        0.16       10.34     12.52 o 
   9   5   9       54.35       28.54     49.53 o 
  10   5   9        0.22      -15.10     16.40 o 
 -13   6   9       69.27      100.06     26.80 o 
 -12   6   9      160.92      255.79     35.26 o 
 -11   6   9      112.08       78.14     29.53 o 
 -10   6   9       51.98       57.97     19.15 o 
  -9   6   9       24.54       17.02     12.49 o 
  -8   6   9      126.64      122.48     17.01 o 
  -7   6   9       62.28       36.00     13.93 o 
  -6   6   9     1166.86     1053.99     46.01 o 
  -5   6   9      190.31      138.91     15.80 o 
  -4   6   9        6.82        3.44      5.38 o 
  -3   6   9       41.39       43.35      6.94 o 
  -2   6   9       65.54       61.25      7.52 o 
  -1   6   9       99.67      100.68      8.82 o 
   0   6   9      728.21      714.13     32.23 o 
   1   6   9        0.00       -2.07      5.11 o 
   2   6   9      664.32      711.15     30.98 o 
   3   6   9       22.11       41.36     17.54 o 
   4   6   9      898.28      949.95     33.39 o 
   5   6   9      390.65      397.77     25.89 o 
   6   6   9      988.66     1135.69     40.35 o 
   7   6   9      433.18      397.13     28.92 o 
   8   6   9      154.29      207.04     30.87 o 
   9   6   9      461.66      467.16     47.14 o 
  10   6   9      201.71      210.36     35.32 o 
 -13   7   9      474.77      537.11     49.37 o 
 -12   7   9      220.75      259.70     34.66 o 
 -11   7   9       28.77       72.01     20.49 o 
 -10   7   9       62.93       71.55     19.42 o 
  -9   7   9      518.17      356.21     27.94 o 
  -8   7   9       60.74       61.83     15.29 o 
  -7   7   9       14.83       18.51     10.21 o 
  -6   7   9     2136.69     2036.98     49.89 o 
  -5   7   9     1277.92     1290.70     37.96 o 
  -4   7   9       19.98       20.58      6.95 o 
  -3   7   9     1455.94     1456.33     26.04 o 
  -2   7   9      241.16      258.58     12.86 o 
  -1   7   9      134.32      146.42      9.73 o 
   0   7   9        0.78       -5.93      5.98 o 
   1   7   9        0.32        1.58      6.40 o 
   2   7   9      392.76      412.31     35.46 o 
   3   7   9      594.05      599.69     30.78 o 
   4   7   9       27.93       41.39     13.34 o 
   5   7   9      666.77      672.60     31.35 o 
   6   7   9        8.81       -7.69     12.32 o 
   7   7   9      167.36      192.64     29.48 o 
   8   7   9        7.34       17.00     17.63 o 
   9   7   9       96.76      118.57     28.12 o 
  10   7   9        3.34       -1.48     19.05 o 
 -13   8   9      112.25      146.30     35.53 o 
 -12   8   9      500.36      527.56     45.68 o 
 -11   8   9        7.36       -2.48     14.76 o 
 -10   8   9      171.63      176.59     26.82 o 
  -9   8   9       54.50       36.84     14.62 o 
  -8   8   9        0.28       -3.87      9.19 o 
  -7   8   9     3452.56     3173.63     77.79 o 
  -6   8   9     3189.32     3051.05     62.01 o 
  -5   8   9     4053.88     4071.52     70.84 o 
  -4   8   9       47.95       30.72      8.06 o 
  -3   8   9     1401.03     1381.42     32.56 o 
  -2   8   9      167.71      205.62     12.09 o 
  -1   8   9      418.64      441.74     25.25 o 
   0   8   9       40.90       33.99      8.42 o 
   1   8   9      473.88      440.32     29.78 o 
   2   8   9     1693.39     1851.71     48.62 o 
   3   8   9      347.40      357.55     42.44 o 
   4   8   9      884.23      885.26     52.54 o 
   5   8   9      125.39      116.99     22.29 o 
   6   8   9       81.00       70.78     20.30 o 
   7   8   9     1025.23     1118.06     56.17 o 
   8   8   9      669.38      639.72     77.97 o 
   9   8   9       35.29       24.63     21.52 o 
  10   8   9        4.24       71.82     37.07 o 
 -13   9   9      294.71      224.27     35.61 o 
 -12   9   9       48.15       36.94     19.97 o 
 -11   9   9       49.16       51.94     20.37 o 
 -10   9   9      198.17      115.25     20.57 o 
  -9   9   9       21.96       23.44     12.29 o 
  -8   9   9      178.56      195.39     22.01 o 
  -7   9   9      269.66      322.61     24.81 o 
  -6   9   9      297.64      287.11     22.45 o 
  -5   9   9      681.49      635.85     27.93 o 
  -4   9   9      116.78      123.67     12.13 o 
  -3   9   9      898.29      914.29     21.73 o 
  -2   9   9      841.62      856.02     21.17 o 
  -1   9   9       38.19       27.86      9.92 o 
   0   9   9       57.82       72.63     15.01 o 
   1   9   9        0.98       -2.84     14.42 o 
   2   9   9     1704.70     1798.19     57.82 o 
   3   9   9      287.02      283.71     47.21 o 
   4   9   9      675.82      658.61     41.63 o 
   5   9   9      220.71      270.30     31.16 o 
   6   9   9      298.22      394.78     38.76 o 
   7   9   9        0.23       10.23     15.86 o 
   8   9   9       22.91       33.16     50.79 o 
   9   9   9      110.19       98.33     27.12 o 
 -13  10   9       93.05      106.33     29.12 o 
 -12  10   9      176.35      228.35     33.26 o 
 -11  10   9       47.41       88.89     53.28 o 
 -10  10   9       19.97       17.68     13.81 o 
  -9  10   9       50.89       44.42     23.33 o 
  -8  10   9       62.91       54.65     14.08 o 
  -7  10   9      834.08      897.09     63.95 o 
  -6  10   9     1539.20     1473.89     42.74 o 
  -5  10   9      193.36      216.21     15.55 o 
  -4  10   9      726.39      785.75     24.33 o 
  -3  10   9       13.72       18.80      6.36 o 
  -2  10   9      223.74      183.41     14.46 o 
  -1  10   9       85.96      100.25     11.82 o 
   0  10   9      399.18      437.14     29.94 o 
   1  10   9      197.44      264.72     38.23 o 
   2  10   9        0.10        7.99     11.92 o 
   3  10   9     1884.53     1884.48     62.60 o 
   4  10   9        0.68       12.70     13.00 o 
   5  10   9        2.26       -6.38     12.89 o 
   6  10   9      363.30      378.29     38.14 o 
   7  10   9      790.26      822.59     53.76 o 
   8  10   9       42.00       83.77     25.38 o 
   9  10   9       29.14       37.98     23.50 o 
 -12  11   9        5.36       12.22     17.88 o 
 -11  11   9        2.44       -0.46     15.55 o 
 -10  11   9       38.80       21.98     14.52 o 
  -9  11   9       23.47       13.03     11.74 o 
  -8  11   9      494.20      468.37     30.11 o 
  -7  11   9        8.19       20.26     11.59 o 
  -6  11   9     1347.87     1339.38     78.25 o 
  -5  11   9      118.74      121.57     12.82 o 
  -4  11   9      748.80      733.46     37.30 o 
  -3  11   9      429.13      440.98     20.27 o 
  -2  11   9        6.53        8.53      7.20 o 
  -1  11   9        0.48       -4.46      6.59 o 
   0  11   9       17.14        9.48     15.22 o 
   1  11   9       26.07       25.20     13.06 o 
   2  11   9       15.20       15.72     12.69 o 
   3  11   9      110.41      123.31     37.67 o 
   4  11   9       16.72       -9.09     12.45 o 
   5  11   9        3.57       -1.93     17.26 o 
   6  11   9      277.46      255.72     33.11 o 
   7  11   9       31.64       41.14     25.43 o 
   8  11   9       30.39       25.81     19.63 o 
   9  11   9       69.99       99.98     50.89 o 
 -12  12   9        1.77        6.34     18.86 o 
 -11  12   9       28.18       10.55     28.73 o 
 -10  12   9       12.11       -7.22     12.42 o 
  -9  12   9        4.69        4.12     11.71 o 
  -8  12   9      143.63      139.16     19.53 o 
  -7  12   9      365.95      343.44     30.69 o 
  -6  12   9      190.89      167.20     37.21 o 
  -5  12   9      389.70      386.35     28.94 o 
  -4  12   9      498.86      479.04     45.14 o 
  -3  12   9       16.37        9.11      7.65 o 
  -2  12   9     1273.32     1232.38     32.39 o 
  -1  12   9        6.28       16.51      8.19 o 
   0  12   9      202.80      196.92     19.39 o 
   1  12   9        0.17        6.40     11.57 o 
   2  12   9       11.74        1.16     11.01 o 
   3  12   9      177.99      164.63     25.42 o 
   4  12   9      217.19      204.18     27.65 o 
   5  12   9       20.19        1.46     15.38 o 
   6  12   9       36.96       17.78     16.74 o 
   7  12   9       26.58       24.73     19.44 o 
   8  12   9      259.54      285.25     38.45 o 
   9  12   9      338.04      405.08     46.68 o 
 -12  13   9       46.23       28.47     22.30 o 
 -11  13   9      153.22      151.30     29.39 o 
 -10  13   9       14.63       25.68     14.63 o 
  -9  13   9      291.84      292.38     35.24 o 
  -8  13   9      428.17      425.90     39.46 o 
  -7  13   9      224.83      244.78     36.93 o 
  -6  13   9        1.12       -0.98     14.10 o 
  -5  13   9      323.56      342.43     24.35 o 
  -4  13   9        1.80       -4.74      8.37 o 
  -3  13   9      123.73      107.12     13.15 o 
  -2  13   9      689.95      698.97     26.02 o 
  -1  13   9      588.08      515.71     23.91 o 
   0  13   9      121.42      115.56     15.68 o 
   1  13   9       76.41      106.63     19.86 o 
   2  13   9      361.92      322.45     77.73 o 
   3  13   9       45.21       38.86     35.25 o 
   4  13   9      170.71      144.51     24.96 o 
   5  13   9      497.05      457.72    134.27 o 
   6  13   9        0.17       -7.91     14.09 o 
   7  13   9      283.65      215.28     43.11 o 
   8  13   9        0.98       -3.84     18.77 o 
 -11  14   9       69.93       90.49     34.86 o 
 -10  14   9        0.00       -2.93     16.42 o 
  -9  14   9       59.03       82.72     35.46 o 
  -8  14   9      582.21      526.83     43.09 o 
  -7  14   9      368.43      464.43     40.17 o 
  -6  14   9      184.99      186.00     27.36 o 
  -5  14   9     1248.07     1365.25     43.09 o 
  -4  14   9        1.93       15.30     10.44 o 
  -3  14   9      271.47      212.22     19.17 o 
  -2  14   9       21.80       27.31      9.50 o 
  -1  14   9       21.47       32.53     10.07 o 
   0  14   9      502.69      559.76     48.74 o 
   1  14   9      120.51      127.50     24.97 o 
   2  14   9      576.09      544.34     38.79 o 
   3  14   9       66.54       54.08     48.51 o 
   4  14   9      242.35      237.75     30.53 o 
   5  14   9       17.78      -13.69     13.69 o 
   6  14   9     1465.18     1446.32     66.28 o 
   7  14   9        0.46       21.49     19.65 o 
   8  14   9       66.22       83.54     44.51 o 
 -11  15   9        0.72      -16.56     24.90 o 
 -10  15   9        1.46       19.40     19.62 o 
  -9  15   9      268.41      321.92     38.01 o 
  -8  15   9      253.92      186.66     42.83 o 
  -7  15   9        4.40       25.94     16.47 o 
  -6  15   9      128.88      137.66     25.28 o 
  -5  15   9       90.68       85.17     18.98 o 
  -4  15   9       30.62       31.95     12.11 o 
  -3  15   9      864.86      855.17     29.21 o 
  -2  15   9      604.43      531.19     25.36 o 
  -1  15   9      522.14      478.46     24.88 o 
   0  15   9        3.67       -2.88      9.20 o 
   1  15   9      142.18      117.06     17.29 o 
   2  15   9     1134.27     1117.11     53.28 o 
   3  15   9      217.98      272.37     32.75 o 
   4  15   9      489.80      520.44     42.68 o 
   5  15   9      483.41      464.44     42.41 o 
   6  15   9      247.92      242.90     35.38 o 
   7  15   9       31.48       41.62     35.39 o 
   8  15   9       18.13       18.54     35.95 o 
 -11  16   9       18.04       27.68     23.09 o 
 -10  16   9       29.76       17.52     21.09 o 
  -9  16   9        0.76      -17.03     17.03 o 
  -8  16   9      194.08      189.85     30.08 o 
  -7  16   9      104.37      139.95     26.01 o 
  -6  16   9       77.73       75.34     20.53 o 
  -5  16   9        8.31       14.84     11.21 o 
  -4  16   9       27.91       16.01     11.57 o 
  -3  16   9      103.42      104.37     14.17 o 
  -2  16   9     1222.23     1196.88     47.53 o 
  -1  16   9      392.81      377.64     23.56 o 
   0  16   9      124.29      110.43     15.14 o 
   1  16   9      618.28      644.12     46.75 o 
   2  16   9       58.70       48.12     25.25 o 
   3  16   9      133.40      124.34     23.86 o 
   4  16   9       29.08       14.36     15.84 o 
   5  16   9      711.37      779.01     52.18 o 
   6  16   9      213.33      145.23     28.86 o 
   7  16   9      297.31      233.43     37.39 o 
 -10  17   9      104.59      112.38     28.59 o 
  -9  17   9       25.86       26.38     21.27 o 
  -8  17   9      704.03      839.68    157.17 o 
  -7  17   9      240.41      290.66     36.02 o 
  -6  17   9       11.38       15.28     17.75 o 
  -5  17   9       22.79       13.21     11.85 o 
  -4  17   9       14.32       13.53     12.98 o 
  -3  17   9     2143.19     2058.14     79.15 o 
  -2  17   9     3146.06     2936.03     57.08 o 
  -1  17   9      147.84      129.70     21.79 o 
   0  17   9       92.80      114.62     17.86 o 
   1  17   9      171.76      179.63     21.54 o 
   2  17   9      133.89      113.95     32.97 o 
   3  17   9      327.87      276.00     33.23 o 
   4  17   9       95.01       75.88     32.55 o 
   5  17   9      325.00      341.48     53.49 o 
   6  17   9        2.03      -14.86     17.47 o 
   7  17   9       53.28       37.85     23.76 o 
 -10  18   9        9.82       13.50     25.04 o 
  -9  18   9        2.02       38.23     21.71 o 
  -8  18   9      136.20      136.68     28.14 o 
  -7  18   9      110.51      105.48     26.63 o 
  -6  18   9      174.60      211.20     30.35 o 
  -5  18   9      214.84      241.03     40.51 o 
  -4  18   9        3.37       17.07     12.29 o 
  -3  18   9       14.88       22.73     11.17 o 
  -2  18   9        0.44       -1.97      9.81 o 
  -1  18   9      116.95       96.36     14.85 o 
   0  18   9      382.75      373.15     25.62 o 
   1  18   9      338.07      371.99     29.59 o 
   2  18   9      109.27       58.73     46.12 o 
   3  18   9      151.46      159.09     28.13 o 
   4  18   9      195.20      238.80     33.28 o 
   5  18   9      261.60      289.29     38.90 o 
   6  18   9       40.70       27.73     20.90 o 
  -9  19   9      107.35      104.96     30.20 o 
  -8  19   9      320.14      332.37     39.77 o 
  -7  19   9       34.75        2.58     17.67 o 
  -6  19   9      213.13      254.88     34.03 o 
  -5  19   9        4.90       32.78     14.32 o 
  -4  19   9      447.98      399.35     30.74 o 
  -3  19   9       30.52       27.07     12.15 o 
  -2  19   9        0.95        3.09     10.09 o 
  -1  19   9        0.29       -8.65     10.64 o 
   0  19   9      833.20      804.08     35.12 o 
   1  19   9        8.17       15.02     13.57 o 
   2  19   9      294.81      270.03     27.95 o 
   3  19   9      237.04      260.06     34.52 o 
   4  19   9      149.54      152.54     30.01 o 
   5  19   9      349.81      373.29     42.99 o 
   6  19   9      164.77      170.66     34.07 o 
  -8  20   9       20.06       30.71     22.77 o 
  -7  20   9      294.47      350.46     39.82 o 
  -6  20   9      908.70     1033.16     55.74 o 
  -5  20   9      180.68      145.30     21.80 o 
  -4  20   9       28.47       19.19     14.13 o 
  -3  20   9      165.50      141.51     21.04 o 
  -2  20   9      108.20      122.26     23.69 o 
  -1  20   9       56.80       62.02     16.41 o 
   0  20   9       52.78       42.01     13.63 o 
   1  20   9       58.07       61.69     49.91 o 
   2  20   9      415.13      408.47     33.81 o 
   3  20   9     1302.15     1361.26     63.38 o 
   4  20   9      368.03      348.17     40.79 o 
   5  20   9       99.79       48.48     24.39 o 
  -8  21   9      304.71      276.60     59.14 o 
  -7  21   9      594.25      592.28     49.70 o 
  -6  21   9      295.39      328.03     82.78 o 
  -5  21   9      562.33      631.06     64.30 o 
  -4  21   9      166.82      158.55     23.08 o 
  -3  21   9      163.44      112.90     19.97 o 
  -2  21   9       60.76       51.39     19.45 o 
  -1  21   9        7.19        8.89     11.82 o 
   0  21   9       96.68       83.67     18.73 o 
   1  21   9      246.28      205.41     22.69 o 
   2  21   9       48.38       28.27     15.73 o 
   3  21   9       82.02       41.05     21.63 o 
   4  21   9       46.51       33.16     23.91 o 
  -7  22   9       92.68      117.43     44.26 o 
  -6  22   9      119.73       72.32     39.91 o 
  -5  22   9        2.24       -8.88     15.77 o 
  -4  22   9       73.15       62.97     18.96 o 
  -3  22   9      163.99      185.67     29.15 o 
  -2  22   9       49.09       42.18     14.90 o 
  -1  22   9       36.63       24.92     13.55 o 
   0  22   9       97.46       98.11     22.33 o 
   1  22   9       14.39       27.43     14.54 o 
   2  22   9        3.99        6.07     16.04 o 
   3  22   9        1.35      -18.65     18.65 o 
  -5  23   9       25.70       28.62     22.45 o 
  -4  23   9      157.03      174.71     31.34 o 
  -3  23   9      189.03      187.31     29.24 o 
  -2  23   9       76.49       92.38     18.17 o 
  -1  23   9       25.29       13.73     14.49 o 
   0  23   9        8.84        2.36     15.16 o 
   1  23   9        1.91        3.92     13.95 o 
   2  23   9       54.92       60.82     21.03 o 
  -4  24   9        0.46        1.63     20.37 o 
  -3  24   9        0.81        7.50     20.46 o 
  -2  24   9       54.65       46.02     18.23 o 
  -1  24   9       46.57       50.17     19.14 o 
   0  24   9      178.31      159.05     25.92 o 
 -13   0  10       10.19       33.60     31.92 o 
 -12   0  10       28.87       77.37     33.95 o 
 -11   0  10        4.00       -0.98     20.34 o 
 -10   0  10       16.66       -4.63     19.92 o 
  -9   0  10      203.42      178.11     36.13 o 
  -8   0  10      203.34      184.91     36.90 o 
  -7   0  10      769.96      878.60     42.48 o 
  -6   0  10      187.82      206.07     55.80 o 
  -5   0  10     7442.59     7321.87    143.98 o 
  -4   0  10      215.70      173.13     25.25 o 
  -3   0  10     1482.38     1444.94     46.16 o 
  -2   0  10      236.62      276.59     22.85 o 
  -1   0  10       10.23       21.51      9.55 o 
   0   0  10       31.14       43.78     11.58 o 
   1   0  10       28.62       13.68     13.33 o 
   2   0  10      744.79      697.21     48.96 o 
   3   0  10       31.08       10.80     17.75 o 
   4   0  10        1.09       -5.40     16.27 o 
   5   0  10     1803.71     1855.87     87.83 o 
   6   0  10      763.57      692.23     61.24 o 
   7   0  10       57.08       39.00     25.18 o 
   8   0  10      274.47      309.64     49.95 o 
   9   0  10      502.89      761.68     73.52 o 
  10   0  10       17.87       33.88     32.41 o 
 -13   1  10      312.91      349.13     41.98 o 
 -12   1  10        0.88       15.75     18.02 o 
 -11   1  10       55.77       62.06     20.65 o 
 -10   1  10       54.67       68.46     19.63 o 
  -9   1  10      798.07      675.51     44.65 o 
  -8   1  10     1896.49     1520.63     69.19 o 
  -7   1  10      204.90      142.85     15.68 o 
  -6   1  10        1.00        1.39      7.70 o 
  -5   1  10       18.19       22.07      8.76 o 
  -4   1  10      344.28      346.17     18.82 o 
  -3   1  10     1793.06     1752.84     28.58 o 
  -2   1  10      651.52      642.20     21.74 o 
  -1   1  10     1325.95     1354.57     30.35 o 
   0   1  10      126.23      148.78     12.71 o 
   1   1  10        1.45       -5.19      8.15 o 
   2   1  10       20.47       26.61     18.24 o 
   3   1  10       22.97       28.63     13.90 o 
   4   1  10       43.47       76.87     17.79 o 
   5   1  10     3843.76     3691.66     89.21 o 
   6   1  10     4221.26     4424.80    103.22 o 
   7   1  10        0.43        1.02     15.25 o 
   8   1  10       43.15       63.83     28.27 o 
   9   1  10       23.45       52.97     36.02 o 
  10   1  10      156.56      163.70     31.50 o 
 -13   2  10       22.00       58.20     23.22 o 
 -12   2  10        0.30       18.81     16.97 o 
 -11   2  10      204.64      167.62     28.19 o 
 -10   2  10      270.68      196.80     28.46 o 
  -9   2  10       99.40       59.34     18.35 o 
  -8   2  10      167.17      158.38     19.91 o 
  -7   2  10      188.74      113.62     16.28 o 
  -6   2  10        4.17        6.59      7.75 o 
  -5   2  10     3126.31     3083.79     52.31 o 
  -4   2  10      779.44      695.88     23.79 o 
  -3   2  10     1890.77     1962.74     30.53 o 
  -2   2  10       51.83       64.43      8.01 o 
  -1   2  10        0.11       -4.19      5.59 o 
   0   2  10       10.41       21.73      7.41 o 
   1   2  10        4.93       -4.47     10.03 o 
   2   2  10        0.39        2.55      8.58 o 
   3   2  10      288.09      328.47     28.98 o 
   4   2  10      268.94      336.79     29.98 o 
   5   2  10       46.60       74.28     38.27 o 
   6   2  10       85.30       51.16     18.89 o 
   7   2  10      100.34      130.11     28.59 o 
   8   2  10        2.31        4.32     15.78 o 
   9   2  10       59.48       87.26     23.91 o 
  10   2  10       90.09      100.36     26.84 o 
 -13   3  10      239.86      325.02     41.23 o 
 -12   3  10       56.46       58.78     42.62 o 
 -11   3  10       14.22       21.22     17.83 o 
 -10   3  10       11.60        4.27     13.79 o 
  -9   3  10      384.03      376.37     35.11 o 
  -8   3  10       10.59        3.85     10.48 o 
  -7   3  10       97.54      127.81     17.72 o 
  -6   3  10     2471.08     2404.83     47.21 o 
  -5   3  10     2223.71     2069.12     42.10 o 
  -4   3  10       81.98       89.93     11.77 o 
  -3   3  10      745.48      727.72     18.70 o 
  -2   3  10      926.39      878.45     23.85 o 
  -1   3  10       52.82       73.65      8.40 o 
   0   3  10       22.45       23.68      6.36 o 
   1   3  10      143.84      156.42     15.76 o 
   2   3  10       10.44        1.71     10.10 o 
   3   3  10      163.57      167.46     37.49 o 
   4   3  10       52.34       43.77     14.38 o 
   5   3  10      141.88      136.63     21.33 o 
   6   3  10     1549.16     1748.80     62.57 o 
   7   3  10      919.03     1008.90     50.78 o 
   8   3  10      385.01      426.28     60.82 o 
   9   3  10        1.47        5.99     15.46 o 
  10   3  10        0.00        0.15     20.57 o 
 -13   4  10       20.05       43.22     23.33 o 
 -12   4  10        1.16      -12.46     29.18 o 
 -11   4  10        9.33      -11.39     20.80 o 
 -10   4  10       72.91       48.05     22.24 o 
  -9   4  10      183.46      184.63     21.97 o 
  -8   4  10      408.54      419.49     28.75 o 
  -7   4  10      247.02      244.64     22.64 o 
  -6   4  10      805.21      729.95     60.77 o 
  -5   4  10     2255.07     2196.96     43.08 o 
  -4   4  10      458.84      468.13     21.01 o 
  -3   4  10     1183.51     1169.50     33.87 o 
  -2   4  10      653.06      674.51     18.57 o 
  -1   4  10      160.78      144.89     10.66 o 
   0   4  10      292.37      279.42     13.70 o 
   1   4  10       49.62       57.93     11.73 o 
   2   4  10      171.47      168.76     21.19 o 
   3   4  10       30.68       13.89     16.77 o 
   4   4  10     1497.71     1597.06     54.95 o 
   5   4  10       53.33       76.53     18.91 o 
   6   4  10      440.47      481.71     37.79 o 
   7   4  10      151.92      171.48     22.58 o 
   8   4  10       17.74       14.26     14.76 o 
   9   4  10       41.19       30.83     21.40 o 
 -13   5  10      167.28      228.45     36.16 o 
 -12   5  10       85.38       50.21     28.69 o 
 -11   5  10      230.56      239.06     32.45 o 
 -10   5  10       83.86       99.42     21.94 o 
  -9   5  10        3.02      -13.23     13.23 o 
  -8   5  10        0.03       -8.59      8.59 o 
  -7   5  10      476.23      467.93     33.69 o 
  -6   5  10      332.71      355.91     25.01 o 
  -5   5  10      942.40      948.10     33.63 o 
  -4   5  10       47.16       50.48      9.51 o 
  -3   5  10      195.53      211.04     14.33 o 
  -2   5  10       20.10       11.87      5.81 o 
  -1   5  10       70.47       47.86      9.89 o 
   0   5  10      109.58      104.06     10.53 o 
   1   5  10       16.34       11.39      6.81 o 
   2   5  10      256.59      257.03     20.34 o 
   3   5  10      140.22      155.60     25.57 o 
   4   5  10       88.79       85.66     16.27 o 
   5   5  10        0.36       27.70     12.10 o 
   6   5  10      154.44      213.66     23.30 o 
   7   5  10      400.28      423.81     31.50 o 
   8   5  10        0.29        3.56     18.09 o 
   9   5  10       30.87       51.05     31.64 o 
 -13   6  10      170.45      242.21     38.28 o 
 -12   6  10        0.15        6.60     17.13 o 
 -11   6  10       30.56        4.40     15.43 o 
 -10   6  10       45.56       18.74     16.11 o 
  -9   6  10       20.17       20.85     12.64 o 
  -8   6  10       16.06       -6.98     10.25 o 
  -7   6  10       60.52       57.67     14.33 o 
  -6   6  10       38.88       46.36     12.62 o 
  -5   6  10      368.01      424.61     29.86 o 
  -4   6  10      342.23      320.51     22.01 o 
  -3   6  10      231.96      253.26     13.01 o 
  -2   6  10      170.52      148.34     10.81 o 
  -1   6  10       68.40       87.19      8.87 o 
   0   6  10      438.34      464.67     22.16 o 
   1   6  10       70.20       92.47     12.84 o 
   2   6  10       32.57       38.46     10.86 o 
   3   6  10      257.45      274.65     50.23 o 
   4   6  10       46.98       30.51     11.60 o 
   5   6  10      529.86      540.48     30.73 o 
   6   6  10      415.69      444.02     40.20 o 
   7   6  10      332.16      320.28     36.66 o 
   8   6  10        4.97        8.60     24.34 o 
   9   6  10      139.16      170.27     49.63 o 
 -13   7  10       79.31      112.98     28.67 o 
 -12   7  10      206.47      261.58     35.51 o 
 -11   7  10       50.60       75.84     21.06 o 
 -10   7  10        6.86        7.92     13.21 o 
  -9   7  10        0.46        6.18     12.02 o 
  -8   7  10      344.44      354.07     27.58 o 
  -7   7  10        2.61       -2.84      9.64 o 
  -6   7  10     1118.27     1159.60     39.38 o 
  -5   7  10      373.87      360.99     24.16 o 
  -4   7  10     1167.88     1225.86     56.70 o 
  -3   7  10       12.63        9.45      6.57 o 
  -2   7  10      360.38      389.14     21.57 o 
  -1   7  10        5.58       18.06      7.10 o 
   0   7  10       98.07      107.74     12.90 o 
   1   7  10       13.65        6.25      7.46 o 
   2   7  10      412.52      421.81     32.99 o 
   3   7  10       36.34       36.46     17.33 o 
   4   7  10      505.42      549.44     75.41 o 
   5   7  10       74.34       61.54     27.74 o 
   6   7  10        7.67        4.71     15.42 o 
   7   7  10       79.53       54.99     21.30 o 
   8   7  10       39.11       12.61     20.03 o 
   9   7  10       41.81       99.83     29.20 o 
 -13   8  10       24.30       -8.51     18.86 o 
 -12   8  10       35.34       10.41     18.53 o 
 -11   8  10      105.46      120.55     35.32 o 
 -10   8  10        9.06       15.33     13.67 o 
  -9   8  10        0.07        1.47     10.72 o 
  -8   8  10     1011.34      943.06     38.65 o 
  -7   8  10      275.16      283.58     24.41 o 
  -6   8  10     2508.65     2398.22     56.52 o 
  -5   8  10     6628.11     6592.21     97.29 o 
  -4   8  10     6972.27     6761.35     96.68 o 
  -3   8  10      261.28      302.21     27.85 o 
  -2   8  10       50.92       36.12      8.26 o 
  -1   8  10      448.10      469.30     19.52 o 
   0   8  10      751.58      641.45     39.81 o 
   1   8  10      115.67      115.94     19.01 o 
   2   8  10      486.55      518.71     34.97 o 
   3   8  10       79.35       37.88     21.82 o 
   4   8  10      682.67      716.81    136.48 o 
   5   8  10      356.44      325.36     34.52 o 
   6   8  10     2164.61     2400.75     81.24 o 
   7   8  10       54.73      107.99     29.64 o 
   8   8  10      232.64      273.06     37.57 o 
   9   8  10      107.90      106.52     29.75 o 
 -12   9  10        3.64       25.35     18.56 o 
 -11   9  10        1.48        4.26     15.90 o 
 -10   9  10       83.31       82.97     18.92 o 
  -9   9  10        1.00       -2.30     11.07 o 
  -8   9  10      712.22      688.67     35.62 o 
  -7   9  10     1563.32     1506.88     46.49 o 
  -6   9  10     1202.80     1229.48     40.83 o 
  -5   9  10       66.73       52.72     12.56 o 
  -4   9  10      437.90      490.34     25.87 o 
  -3   9  10        7.06       15.43      7.05 o 
  -2   9  10      378.48      344.49     21.94 o 
  -1   9  10       11.14        4.05      8.34 o 
   0   9  10      357.00      382.20     37.78 o 
   1   9  10      134.76      148.67     48.09 o 
   2   9  10        2.59        9.37     11.50 o 
   3   9  10       98.08      117.58     21.66 o 
   4   9  10       99.23       93.97     20.57 o 
   5   9  10       19.18       28.68     16.64 o 
   6   9  10      643.85      764.84     73.59 o 
   7   9  10       43.22       29.96     18.47 o 
   8   9  10        0.08        6.02     18.71 o 
   9   9  10        0.76        9.63     19.72 o 
 -12  10  10      382.00      511.25     46.88 o 
 -11  10  10        6.93       11.52     17.92 o 
 -10  10  10        7.44        4.84     12.45 o 
  -9  10  10        7.07        9.94     11.90 o 
  -8  10  10       11.30       13.58     11.92 o 
  -7  10  10     1160.61     1154.02     40.96 o 
  -6  10  10       44.48       86.16     15.25 o 
  -5  10  10     2213.84     2242.64     84.83 o 
  -4  10  10      246.63      252.26     20.72 o 
  -3  10  10      103.20      122.58     17.14 o 
  -2  10  10        9.28        2.10     11.41 o 
  -1  10  10       11.49       11.68      9.19 o 
   0  10  10       69.48       54.90     15.28 o 
   1  10  10       99.70       62.44     18.20 o 
   2  10  10      887.38      921.19     44.19 o 
   3  10  10      550.34      564.18     61.21 o 
   4  10  10        0.74       -2.22     12.64 o 
   5  10  10       56.19       71.69     20.24 o 
   6  10  10       22.16       23.03     24.87 o 
   7  10  10      191.82      196.53     31.46 o 
   8  10  10       38.57       53.56     23.32 o 
 -12  11  10      124.47      132.77     60.78 o 
 -11  11  10      496.41      496.96     44.21 o 
 -10  11  10       99.93      121.03     21.23 o 
  -9  11  10       26.49       51.13     16.25 o 
  -8  11  10       41.34       19.48     12.97 o 
  -7  11  10       77.00       48.97     14.53 o 
  -6  11  10      869.00      893.64     46.58 o 
  -5  11  10       16.89       -0.68     12.32 o 
  -4  11  10     1040.41     1025.59     40.79 o 
  -3  11  10      162.13      163.28     17.80 o 
  -2  11  10      580.23      534.98     23.22 o 
  -1  11  10      194.46      182.40     19.92 o 
   0  11  10       60.17       53.88     51.66 o 
   1  11  10       59.53       59.42     16.03 o 
   2  11  10      138.36      131.03     21.49 o 
   3  11  10        5.09       14.42     16.84 o 
   4  11  10        2.93       15.56     15.92 o 
   5  11  10       27.25       14.44     21.19 o 
   6  11  10      142.17      128.08     25.61 o 
   7  11  10       10.89       26.89     17.89 o 
   8  11  10        3.32       -3.21     26.73 o 
 -12  12  10       85.87       65.54     23.90 o 
 -11  12  10       43.11       26.59     15.35 o 
 -10  12  10       49.68       55.68     16.27 o 
  -9  12  10      125.68      109.39     32.30 o 
  -8  12  10      132.58      147.69     54.33 o 
  -7  12  10      125.34      173.42     29.67 o 
  -6  12  10      469.29      397.09     36.95 o 
  -5  12  10     2642.49     2665.63     79.99 o 
  -4  12  10        2.44        5.54      9.16 o 
  -3  12  10      736.64      790.94     43.22 o 
  -2  12  10       39.81       14.27      9.05 o 
  -1  12  10       27.90       13.70      8.37 o 
   0  12  10      355.67      375.67     30.84 o 
   1  12  10      492.17      526.42     36.31 o 
   2  12  10       19.36        7.56     12.78 o 
   3  12  10       81.08       51.13     38.13 o 
   4  12  10       30.68       32.18     17.87 o 
   5  12  10       36.52       28.38     21.22 o 
   6  12  10       76.16       71.23     23.08 o 
   7  12  10      503.87      605.02     50.71 o 
   8  12  10       99.36      142.55     31.45 o 
 -11  13  10       28.67        4.96     19.10 o 
 -10  13  10       79.66      101.20     26.95 o 
  -9  13  10       32.68       31.87     20.26 o 
  -8  13  10      356.48      374.62     57.07 o 
  -7  13  10       28.39       13.53     23.36 o 
  -6  13  10        1.04       -6.82     23.11 o 
  -5  13  10       22.05       31.82     15.89 o 
  -4  13  10      299.00      312.95     24.52 o 
  -3  13  10     1912.34     1848.89     50.21 o 
  -2  13  10      252.34      268.50     19.42 o 
  -1  13  10       12.89       -7.76      7.76 o 
   0  13  10       10.38       17.72     11.03 o 
   1  13  10        1.68      -10.28     10.28 o 
   2  13  10        3.46       -4.13     15.68 o 
   3  13  10      186.87      180.94     27.97 o 
   4  13  10       86.37       75.27     21.16 o 
   5  13  10      185.63      223.60     31.15 o 
   6  13  10      792.20      923.37     58.22 o 
   7  13  10      228.90      292.08     45.63 o 
   8  13  10      125.14       59.53     85.13 o 
 -11  14  10      132.86      118.13     35.39 o 
 -10  14  10        0.41        1.94     18.41 o 
  -9  14  10       97.28       96.42     31.88 o 
  -8  14  10      270.00      311.84     96.63 o 
  -7  14  10       53.89       63.16     20.38 o 
  -6  14  10       13.85       13.12     15.00 o 
  -5  14  10      107.05       81.53     21.29 o 
  -4  14  10       36.90       48.10     13.35 o 
  -3  14  10       31.72       15.50     11.25 o 
  -2  14  10      781.37      807.43     31.59 o 
  -1  14  10      184.10      212.32     18.56 o 
   0  14  10      702.63      640.55     45.42 o 
   1  14  10      722.75      682.02     42.87 o 
   2  14  10       16.52       14.96     15.38 o 
   3  14  10      461.75      401.50     38.40 o 
   4  14  10      312.00      329.51     40.62 o 
   5  14  10        0.43       -9.25     15.53 o 
   6  14  10      408.27      425.98     43.55 o 
   7  14  10      380.35      448.11     46.84 o 
 -11  15  10      251.60      231.26     39.56 o 
 -10  15  10       10.47       14.16     19.60 o 
  -9  15  10       58.06       14.81     20.97 o 
  -8  15  10       20.08       36.83     37.42 o 
  -7  15  10      584.58      540.70     45.06 o 
  -6  15  10       73.36       99.87     23.24 o 
  -5  15  10      734.41      741.43     48.16 o 
  -4  15  10        0.47       -6.35     10.16 o 
  -3  15  10      755.69      704.53     34.18 o 
  -2  15  10     1057.54     1042.23     33.47 o 
  -1  15  10       15.79       -0.02      9.36 o 
   0  15  10       24.63       29.62     10.84 o 
   1  15  10       10.16       12.19     13.39 o 
   2  15  10       99.86      114.12     22.50 o 
   3  15  10       22.39       37.35     18.55 o 
   4  15  10      178.79      210.89     44.65 o 
   5  15  10       98.04      124.08     27.13 o 
   6  15  10     1539.25     1550.14     71.00 o 
   7  15  10     1508.32     1727.65     78.35 o 
 -10  16  10       64.92       18.69     24.41 o 
  -9  16  10      350.50      323.39     39.92 o 
  -8  16  10       59.86       68.27     23.43 o 
  -7  16  10      406.98      374.73     76.43 o 
  -6  16  10       18.70       43.44     20.69 o 
  -5  16  10        2.86       11.84     15.30 o 
  -4  16  10        0.31       -0.09     10.87 o 
  -3  16  10      388.69      334.60     28.38 o 
  -2  16  10      159.47      136.05     16.04 o 
  -1  16  10       45.25       42.79     11.87 o 
   0  16  10      167.45      179.59     18.74 o 
   1  16  10        0.20       -0.77     19.50 o 
   2  16  10      135.63      158.96     37.18 o 
   3  16  10        0.38       12.73     16.62 o 
   4  16  10       23.63        3.51     16.09 o 
   5  16  10        0.05       -8.16     17.38 o 
   6  16  10      465.45      429.44     46.28 o 
 -10  17  10        4.78       -9.14     18.87 o 
  -9  17  10       62.40       64.73     25.17 o 
  -8  17  10      345.83      474.25     61.17 o 
  -7  17  10      689.88      567.19     46.92 o 
  -6  17  10      279.31      333.79     58.08 o 
  -5  17  10      188.27      184.13     29.44 o 
  -4  17  10        4.82       -0.20     11.30 o 
  -3  17  10       13.93        5.43     12.03 o 
  -2  17  10       17.46        2.28      9.90 o 
  -1  17  10        7.07       10.36     11.93 o 
   0  17  10        6.24        7.85     10.45 o 
   1  17  10       85.86       66.14     20.43 o 
   2  17  10       82.08       74.93     22.18 o 
   3  17  10      157.21      168.59     29.00 o 
   4  17  10      240.24      204.67     35.46 o 
   5  17  10       89.48       83.15     34.23 o 
   6  17  10      116.55       89.28     27.93 o 
  -9  18  10        0.01       31.57     23.36 o 
  -8  18  10        2.90       28.80     21.84 o 
  -7  18  10       70.38       78.76     23.21 o 
  -6  18  10       80.02       64.94     25.32 o 
  -5  18  10       86.24       47.19     20.09 o 
  -4  18  10       21.29       33.86     14.57 o 
  -3  18  10       64.41       77.64     17.13 o 
  -2  18  10      113.80      125.30     16.78 o 
  -1  18  10       79.66       98.55     15.70 o 
   0  18  10      229.87      216.72     21.04 o 
   1  18  10        0.93       15.05     17.00 o 
   2  18  10        5.40      -14.93     14.93 o 
   3  18  10      298.45      405.55     41.52 o 
   4  18  10        0.00       19.76     27.04 o 
   5  18  10      228.12      254.03     47.95 o 
  -8  19  10      472.60      396.23     44.41 o 
  -7  19  10      273.11      254.00     35.46 o 
  -6  19  10      267.07      300.32     44.23 o 
  -5  19  10       11.70       -1.21     16.79 o 
  -4  19  10       70.65       60.65     17.01 o 
  -3  19  10      179.12      137.09     21.41 o 
  -2  19  10        8.50       -0.25     10.23 o 
  -1  19  10      126.10      111.29     16.69 o 
   0  19  10      196.62      200.01     20.98 o 
   1  19  10      259.38      279.80     28.18 o 
   2  19  10       79.56       87.54     26.48 o 
   3  19  10       14.01       -4.71     17.63 o 
   4  19  10      570.64      605.70     51.46 o 
   5  19  10        0.02      -13.40     20.21 o 
  -8  20  10       13.72       19.75     21.69 o 
  -7  20  10      155.48      187.73     71.06 o 
  -6  20  10       14.37       11.82     20.80 o 
  -5  20  10      113.60       87.72     47.98 o 
  -4  20  10       35.98       20.86     13.86 o 
  -3  20  10       33.97       37.03     16.09 o 
  -2  20  10       29.66       15.38     13.76 o 
  -1  20  10       92.75       92.24     17.06 o 
   0  20  10      304.06      275.02     24.91 o 
   1  20  10      477.12      430.15     44.86 o 
   2  20  10        5.94      -10.32     17.94 o 
   3  20  10        7.68        6.68     20.07 o 
   4  20  10       21.43        4.40     22.35 o 
  -7  21  10       36.21       43.59     33.50 o 
  -6  21  10       14.83       16.55     22.16 o 
  -5  21  10        6.21       38.57     21.30 o 
  -4  21  10       24.42       36.28     22.98 o 
  -3  21  10       40.03       15.64     15.27 o 
  -2  21  10      215.43      200.14     32.13 o 
  -1  21  10      368.27      309.46     26.15 o 
   0  21  10      293.16      331.58     27.04 o 
   1  21  10        6.74       30.93     14.25 o 
   2  21  10       53.86       49.74     24.65 o 
   3  21  10       45.33       76.97     26.43 o 
  -6  22  10        0.29       13.82     20.08 o 
  -5  22  10       34.65       36.74     22.58 o 
  -4  22  10      218.72      247.61     28.91 o 
  -3  22  10        4.32       16.28     15.51 o 
  -2  22  10        0.29       11.80     17.13 o 
  -1  22  10      110.47      101.57     18.08 o 
   0  22  10      172.08      171.20     28.03 o 
   1  22  10       78.12       45.38     17.29 o 
   2  22  10      435.25      504.62     48.71 o 
  -4  23  10      127.02      174.42     25.38 o 
  -3  23  10       10.40       56.16     18.74 o 
  -2  23  10      118.46      179.10     26.03 o 
  -1  23  10      437.98      500.67     33.19 o 
   0  23  10        0.06       16.81     17.46 o 
 -13   1  11       37.90       40.16     23.47 o 
 -12   1  11        0.20      -16.85     16.85 o 
 -11   1  11        7.87        1.63     15.66 o 
 -10   1  11        0.01       -5.40     13.99 o 
  -9   1  11       10.49        8.92     14.28 o 
  -8   1  11        8.59       11.67     11.05 o 
  -7   1  11        2.33       -2.58      9.11 o 
  -6   1  11      203.45      173.39     16.57 o 
  -5   1  11      132.00      134.21     14.75 o 
  -4   1  11      812.04      763.22     28.27 o 
  -3   1  11      643.16      648.63     23.81 o 
  -2   1  11       17.95        5.72      8.16 o 
  -1   1  11        0.00        1.53      7.00 o 
   0   1  11       67.20       66.07     10.33 o 
   1   1  11       31.15       23.59      9.88 o 
   2   1  11       23.21       -0.63      9.80 o 
   3   1  11        0.82        5.02     12.66 o 
   4   1  11      624.12      579.91    111.15 o 
   5   1  11     1365.59     1362.44     85.79 o 
   6   1  11      108.98      124.44     23.48 o 
   7   1  11        0.95       -7.61     16.39 o 
   8   1  11        7.21        9.34     18.50 o 
   9   1  11        6.12       -5.51     20.07 o 
 -13   2  11       36.39       62.65     24.42 o 
 -12   2  11        2.81       18.42     19.22 o 
 -11   2  11        1.64       22.71     18.87 o 
 -10   2  11        0.05       18.85     17.11 o 
  -9   2  11       86.08       49.45     22.31 o 
  -8   2  11       97.13       52.12     16.30 o 
  -7   2  11      377.06      412.61     24.35 o 
  -6   2  11      376.08      386.45     22.70 o 
  -5   2  11     3007.70     2887.69     65.57 o 
  -4   2  11     5414.24     5420.96     72.33 o 
  -3   2  11     3105.91     3130.20     51.39 o 
  -2   2  11      236.13      209.63     19.12 o 
  -1   2  11      273.70      260.25     23.38 o 
   0   2  11      113.08      119.13     12.48 o 
   1   2  11      222.37      222.43     18.34 o 
   2   2  11        0.00        6.30     10.69 o 
   3   2  11        4.00       10.59     14.77 o 
   4   2  11        0.09       -3.80     12.17 o 
   5   2  11     1315.02     1387.04     56.77 o 
   6   2  11        0.01      -14.86     14.86 o 
   7   2  11        0.79       21.03     16.38 o 
   8   2  11       81.99      130.01     28.13 o 
   9   2  11       92.41      116.82     28.51 o 
 -13   3  11      109.25      159.57     66.85 o 
 -12   3  11       26.31       49.30     23.14 o 
 -11   3  11      125.77      139.53     27.50 o 
 -10   3  11       10.43       13.05     17.57 o 
  -9   3  11        0.21        4.69     12.22 o 
  -8   3  11      337.43      259.54     24.95 o 
  -7   3  11       72.56       64.59     14.40 o 
  -6   3  11     2677.62     2590.52     50.63 o 
  -5   3  11        5.98        0.15      8.18 o 
  -4   3  11      481.18      507.16     29.95 o 
  -3   3  11      223.80      224.69     17.80 o 
  -2   3  11      187.33      191.16     13.43 o 
  -1   3  11      478.13      465.83     17.42 o 
   0   3  11      160.25      148.83     11.84 o 
   1   3  11      109.64       84.86     12.67 o 
   2   3  11      108.12      151.17     26.17 o 
   3   3  11      163.33      172.23     24.67 o 
   4   3  11      105.41       95.55     20.29 o 
   5   3  11      596.15      565.90     40.14 o 
   6   3  11        6.61       -1.71     15.19 o 
   7   3  11        0.41      -12.54     14.20 o 
   8   3  11      194.40      218.83     27.55 o 
   9   3  11       84.02      101.62     31.50 o 
 -13   4  11       17.09       31.11     23.27 o 
 -12   4  11       66.01       83.51     34.69 o 
 -11   4  11       23.74        4.38     16.67 o 
 -10   4  11       50.45       51.03     20.20 o 
  -9   4  11       61.90       61.80     16.38 o 
  -8   4  11        2.78       10.91     12.16 o 
  -7   4  11      116.83      120.11     18.80 o 
  -6   4  11      142.25      137.37     18.46 o 
  -5   4  11     2474.47     2471.75     47.99 o 
  -4   4  11     1542.03     1566.86     36.79 o 
  -3   4  11      506.56      475.47     21.58 o 
  -2   4  11       52.61       55.16      8.33 o 
  -1   4  11        2.21        6.00      5.93 o 
   0   4  11       42.37       39.53      8.38 o 
   1   4  11       76.41      105.32     11.51 o 
   2   4  11      109.21      105.65     19.26 o 
   3   4  11      142.03      174.46     19.26 o 
   4   4  11       56.88       45.44     13.02 o 
   5   4  11      109.29       92.83     17.30 o 
   6   4  11       93.84      158.55     34.87 o 
   7   4  11      661.96      711.14     46.75 o 
   8   4  11      493.70      584.71     53.33 o 
   9   4  11        0.71       15.24     37.78 o 
 -13   5  11       16.76       17.52     21.60 o 
 -12   5  11       50.47       83.31     25.05 o 
 -11   5  11       21.93       52.14     20.66 o 
 -10   5  11        1.22       -2.82     14.41 o 
  -9   5  11        5.67       -0.08     12.33 o 
  -8   5  11       51.54       70.68     15.63 o 
  -7   5  11      275.70      259.86     23.93 o 
  -6   5  11      516.12      468.62     28.83 o 
  -5   5  11      715.02      689.55     26.33 o 
  -4   5  11      665.39      651.02     25.00 o 
  -3   5  11        0.26        8.46      7.63 o 
  -2   5  11       78.90       84.33      9.53 o 
  -1   5  11      125.37      166.12     12.09 o 
   0   5  11       51.09       41.55      9.38 o 
   1   5  11      161.72      164.27     16.99 o 
   2   5  11      111.56      100.89     14.94 o 
   3   5  11        9.36       17.42     13.61 o 
   4   5  11        7.95       20.63     12.49 o 
   5   5  11       64.30       53.86     15.34 o 
   6   5  11        3.48        1.68     14.33 o 
   7   5  11       29.18       61.93     21.84 o 
   8   5  11       20.28       50.76     24.00 o 
   9   5  11      727.25      911.79     65.64 o 
 -13   6  11       54.15      143.93     32.69 o 
 -12   6  11       18.98       17.56     19.89 o 
 -11   6  11       62.76       74.14     23.39 o 
 -10   6  11       85.52       38.06     17.62 o 
  -9   6  11      549.88      488.56     33.37 o 
  -8   6  11      134.03      126.57     24.11 o 
  -7   6  11      121.97       79.41     16.25 o 
  -6   6  11        3.91       21.64     12.74 o 
  -5   6  11     3272.08     3189.91     65.68 o 
  -4   6  11     6868.24     6783.74     97.82 o 
  -3   6  11       91.73      101.11     12.33 o 
  -2   6  11      385.04      384.10     18.65 o 
  -1   6  11      238.15      197.90     16.29 o 
   0   6  11        2.94       -2.03      6.61 o 
   1   6  11      611.79      564.84     36.46 o 
   2   6  11      371.14      403.81     35.47 o 
   3   6  11        2.29       23.16     13.02 o 
   4   6  11      560.43      493.10     42.72 o 
   5   6  11      223.46      252.71     32.09 o 
   6   6  11      353.31      382.22     60.26 o 
   7   6  11       16.56       14.06     17.36 o 
   8   6  11      125.42      198.73     34.82 o 
 -12   7  11        6.06       -0.57     18.50 o 
 -11   7  11      148.41      135.74     27.46 o 
 -10   7  11       23.82       56.60     16.58 o 
  -9   7  11       81.16      105.88     18.75 o 
  -8   7  11       50.21       13.82     12.19 o 
  -7   7  11       68.13       89.83     18.23 o 
  -6   7  11       25.61       33.07     17.25 o 
  -5   7  11      826.16      823.83     34.37 o 
  -4   7  11      835.82      892.18     45.10 o 
  -3   7  11       72.95       70.54     13.02 o 
  -2   7  11      107.20       78.28     10.61 o 
  -1   7  11      380.51      345.63     18.48 o 
   0   7  11      203.78      206.24     19.61 o 
   1   7  11       77.79       72.37     16.99 o 
   2   7  11      103.10      111.24     20.20 o 
   3   7  11       30.36       19.29     18.38 o 
   4   7  11       47.89       63.38     28.34 o 
   5   7  11       20.53       13.98     20.66 o 
   6   7  11      319.22      447.59     43.52 o 
   7   7  11      471.95      533.93     49.13 o 
   8   7  11      109.34      103.37     29.10 o 
 -12   8  11      596.72      786.64     92.14 o 
 -11   8  11      111.75       96.68     24.53 o 
 -10   8  11        4.18       -4.73     11.48 o 
  -9   8  11      119.00      113.00     19.52 o 
  -8   8  11        3.39        8.35     12.39 o 
  -7   8  11      233.93      226.79     22.91 o 
  -6   8  11      119.20      117.46     17.46 o 
  -5   8  11      458.15      505.70     28.91 o 
  -4   8  11     6144.05     6297.93     95.57 o 
  -3   8  11      490.36      512.69     27.12 o 
  -2   8  11      317.60      340.18     22.27 o 
  -1   8  11       21.79       23.01     10.16 o 
   0   8  11        5.72       -8.49      8.49 o 
   1   8  11        1.61       -4.85     10.29 o 
   2   8  11      220.32      126.47     23.61 o 
   3   8  11      470.93      524.64     45.95 o 
   4   8  11      166.24      184.55     28.13 o 
   5   8  11     1234.66     1283.94     59.33 o 
   6   8  11       63.46       68.49     22.67 o 
   7   8  11      412.62      375.24     42.58 o 
   8   8  11      175.92      266.66     50.23 o 
 -12   9  11      727.49      962.11    105.71 o 
 -11   9  11      159.95      215.47     32.89 o 
 -10   9  11        9.74       12.66     13.50 o 
  -9   9  11      376.17      385.88     33.29 o 
  -8   9  11        0.63        6.65     12.46 o 
  -7   9  11      198.16      161.83     20.91 o 
  -6   9  11       50.38       60.86     14.80 o 
  -5   9  11      121.33      114.79     16.04 o 
  -4   9  11      694.48      681.82     43.12 o 
  -3   9  11        0.02        0.61     14.14 o 
  -2   9  11      245.04      185.97     24.92 o 
  -1   9  11       26.30       16.51     10.47 o 
   0   9  11      236.56      257.82     22.11 o 
   1   9  11       14.52        2.72     11.45 o 
   2   9  11      248.53      263.90     28.80 o 
   3   9  11       31.17       22.09     18.20 o 
   4   9  11        1.17        1.49     14.42 o 
   5   9  11       77.79       63.97     28.59 o 
   6   9  11       52.87       75.85     23.38 o 
   7   9  11      596.19      679.14     54.78 o 
   8   9  11      161.78      182.71     44.44 o 
 -12  10  11       80.99       66.49     39.49 o 
 -11  10  11       98.64      134.69     27.69 o 
 -10  10  11      624.58      629.09     39.18 o 
  -9  10  11      242.13      292.32     31.45 o 
  -8  10  11      153.02      134.50     20.32 o 
  -7  10  11       11.39       18.79     12.93 o 
  -6  10  11       10.13       29.35     15.85 o 
  -5  10  11       35.57       26.70     14.96 o 
  -4  10  11      249.75      258.51     30.20 o 
  -3  10  11     1726.80     1730.39     62.91 o 
  -2  10  11       88.11       53.52     17.63 o 
  -1  10  11       58.23       41.42     12.36 o 
   0  10  11      643.44      650.58     31.28 o 
   1  10  11      278.38      239.32     45.81 o 
   2  10  11     1842.48     1908.07     65.14 o 
   3  10  11      160.14      194.54     27.92 o 
   4  10  11      381.07      343.81     55.42 o 
   5  10  11      300.95      327.77     37.72 o 
   6  10  11       58.00       52.62     20.88 o 
   7  10  11      351.34      355.79     42.84 o 
   8  10  11      181.93      190.17     34.68 o 
 -11  11  11       90.59      128.32     24.81 o 
 -10  11  11        5.35       16.28     15.50 o 
  -9  11  11       34.05       20.34     18.10 o 
  -8  11  11        2.06       -6.60     16.66 o 
  -7  11  11      131.95      140.30     24.96 o 
  -6  11  11       25.18       54.70     26.66 o 
  -5  11  11      631.96      718.01     46.37 o 
  -4  11  11      212.84      211.92     27.81 o 
  -3  11  11       73.12       79.37     19.19 o 
  -2  11  11       68.75       33.70     15.28 o 
  -1  11  11      107.40       71.96     14.12 o 
   0  11  11        7.15       10.35     11.66 o 
   1  11  11       22.60       21.85     13.84 o 
   2  11  11        0.63        4.03     12.89 o 
   3  11  11        7.28       -8.40     13.79 o 
   4  11  11        0.10       19.39     15.80 o 
   5  11  11       15.05       -3.13     15.33 o 
   6  11  11       30.82       27.47     31.64 o 
   7  11  11      369.87      394.83     45.35 o 
 -11  12  11       17.00       -0.34     23.43 o 
 -10  12  11        4.04       -8.78     18.13 o 
  -9  12  11      146.75      149.69     65.41 o 
  -8  12  11       42.70       25.94     17.78 o 
  -7  12  11       57.59       45.42     38.83 o 
  -6  12  11      505.19      514.99     42.55 o 
  -5  12  11       21.51       16.21     15.42 o 
  -4  12  11      668.09      655.24     44.38 o 
  -3  12  11       61.73       59.71     14.10 o 
  -2  12  11      121.84      109.54     21.32 o 
  -1  12  11      330.53      301.25     24.15 o 
   0  12  11       32.15       38.68     19.05 o 
   1  12  11        8.96       -5.47     11.82 o 
   2  12  11      260.63      299.68     32.32 o 
   3  12  11       39.02       18.09     41.11 o 
   4  12  11       29.71       68.33     25.81 o 
   5  12  11       22.16       24.53     18.05 o 
   6  12  11      257.30      255.68     36.68 o 
   7  12  11      367.44      349.55     51.14 o 
 -11  13  11      156.34      175.19     55.21 o 
 -10  13  11       14.98       -7.90     17.05 o 
  -9  13  11       34.51       30.12     19.76 o 
  -8  13  11       97.19       74.71     31.36 o 
  -7  13  11      399.73      410.50     40.38 o 
  -6  13  11        0.20       12.15     16.74 o 
  -5  13  11       62.92       81.08     22.73 o 
  -4  13  11        9.05       12.54     13.54 o 
  -3  13  11       13.54        4.41     10.51 o 
  -2  13  11      284.21      285.25     24.81 o 
  -1  13  11        7.19       10.18     11.47 o 
   0  13  11       56.44       28.06     12.72 o 
   1  13  11       53.12       70.94     27.92 o 
   2  13  11        2.10       -7.50     13.64 o 
   3  13  11       32.44       45.50     20.20 o 
   4  13  11        6.52      -14.74     14.74 o 
   5  13  11      553.35      514.06     46.79 o 
   6  13  11        8.60      -11.61     17.40 o 
   7  13  11       64.21       65.66     25.40 o 
 -10  14  11       71.75       65.23     25.33 o 
  -9  14  11      397.25      401.52     55.66 o 
  -8  14  11       55.43       87.40     24.30 o 
  -7  14  11       51.68       46.87     20.82 o 
  -6  14  11       93.30       93.64     24.03 o 
  -5  14  11       49.31       44.42     27.53 o 
  -4  14  11     1532.17     1521.93     62.74 o 
  -3  14  11      142.62      153.70     19.96 o 
  -2  14  11        0.25       11.22     11.07 o 
  -1  14  11      212.40      164.13     20.15 o 
   0  14  11      128.39       92.36     26.53 o 
   1  14  11      292.36      298.50     44.12 o 
   2  14  11      149.13      116.25     23.99 o 
   3  14  11       11.99       -7.43     16.34 o 
   4  14  11       14.26       13.90     18.74 o 
   5  14  11      175.12       96.94     76.88 o 
   6  14  11      101.97       94.50     43.84 o 
 -10  15  11        7.24       24.47     21.22 o 
  -9  15  11      101.62       66.99     62.26 o 
  -8  15  11      569.25      567.31     67.94 o 
  -7  15  11       38.69       48.49     20.75 o 
  -6  15  11        6.06       -3.62     20.13 o 
  -5  15  11       14.34       10.06     16.94 o 
  -4  15  11       21.67        5.71     15.08 o 
  -3  15  11      376.10      397.53     29.52 o 
  -2  15  11      534.88      573.53     46.94 o 
  -1  15  11       42.10       36.91     13.93 o 
   0  15  11      259.36      247.28     25.78 o 
   1  15  11       94.69       82.90     32.94 o 
   2  15  11        4.20      -16.34     18.03 o 
   3  15  11       28.84       36.17     20.16 o 
   4  15  11        2.96      -16.31     16.31 o 
   5  15  11        0.96      -10.89     17.91 o 
   6  15  11      508.16      484.53     49.08 o 
 -10  16  11       73.99       95.47     28.59 o 
  -9  16  11       92.20       67.63     24.90 o 
  -8  16  11      227.67      264.03     39.14 o 
  -7  16  11       88.38       79.21     24.65 o 
  -6  16  11        0.16       -3.46     14.87 o 
  -5  16  11      170.97      175.90     29.79 o 
  -4  16  11       55.37       69.35     20.24 o 
  -3  16  11       14.61       12.57     12.09 o 
  -2  16  11      445.35      354.21     29.00 o 
  -1  16  11       83.44       81.99     14.81 o 
   0  16  11       71.63       86.89     17.28 o 
   1  16  11        4.85       13.35     15.78 o 
   2  16  11       63.22       82.99     33.88 o 
   3  16  11      239.60      281.98     35.94 o 
   4  16  11      270.64      320.94     40.39 o 
   5  16  11      135.76      197.44     52.86 o 
  -9  17  11       11.10       17.96     21.35 o 
  -8  17  11       34.53       78.99     23.71 o 
  -7  17  11      106.02      142.60     39.70 o 
  -6  17  11       78.34      112.87     26.53 o 
  -5  17  11      276.23      222.32     32.42 o 
  -4  17  11      115.88      147.47     27.40 o 
  -3  17  11      103.72       95.85     21.55 o 
  -2  17  11       25.01       17.30     12.98 o 
  -1  17  11     1573.47     1509.54     43.90 o 
   0  17  11      460.66      419.92     37.70 o 
   1  17  11       39.25       52.44     27.57 o 
   2  17  11      107.59       86.37     54.40 o 
   3  17  11       44.27       21.80     20.47 o 
   4  17  11        5.97        6.36     19.94 o 
   5  17  11      178.51      156.63     63.70 o 
  -8  18  11      111.81      142.74     30.75 o 
  -7  18  11        9.28      -14.58     16.90 o 
  -6  18  11       17.94       18.08     18.16 o 
  -5  18  11      128.47      124.14     27.63 o 
  -4  18  11      145.51      141.22     37.92 o 
  -3  18  11       17.97       14.51     14.13 o 
  -2  18  11      128.44      143.80     29.40 o 
  -1  18  11      585.57      597.92     37.68 o 
   0  18  11       17.01        3.41     14.24 o 
   1  18  11      154.16      155.03     38.66 o 
   2  18  11        4.19      -10.79     33.08 o 
   3  18  11      192.23      258.58     47.25 o 
   4  18  11      154.97      168.46     33.95 o 
  -8  19  11       34.75       34.88     22.94 o 
  -7  19  11       47.49       26.35     21.33 o 
  -6  19  11        2.46       -3.64     19.33 o 
  -5  19  11        8.79       17.79     18.98 o 
  -4  19  11       51.93       41.72     20.91 o 
  -3  19  11        2.33       -3.72     13.14 o 
  -2  19  11        5.08        7.17     13.32 o 
  -1  19  11        4.42       10.57     14.05 o 
   0  19  11      416.16      463.58     30.18 o 
   1  19  11       11.04        2.43     14.74 o 
   2  19  11        6.51        9.94     20.29 o 
   3  19  11      148.51      179.08     33.14 o 
  -7  20  11        0.35       -1.54     20.56 o 
  -6  20  11      176.03      131.93     49.17 o 
  -5  20  11       49.80       91.10     26.59 o 
  -4  20  11       13.20        8.49     19.95 o 
  -3  20  11        0.04        8.59     14.45 o 
  -2  20  11      166.90      154.57     23.67 o 
  -1  20  11        1.01       10.91     14.83 o 
   0  20  11       73.35      127.57     18.87 o 
   1  20  11       18.86        5.12     18.36 o 
   2  20  11        2.50      -16.58     20.09 o 
   3  20  11       49.11        5.82     30.94 o 
  -5  21  11        6.65      -13.16     20.36 o 
  -4  21  11       40.29       16.01     20.28 o 
  -3  21  11      118.77      128.39     23.35 o 
  -2  21  11       56.99       42.08     17.43 o 
  -1  21  11      130.03       94.93     28.66 o 
   0  21  11       22.60       16.00     13.86 o 
   1  21  11        1.56       -4.66     16.34 o 
  -4  22  11       87.54       63.37     25.42 o 
  -3  22  11      149.09      159.86     24.74 o 
  -2  22  11        8.70        8.58     16.24 o 
  -1  22  11      320.39      322.05     32.95 o 
 -12   0  12      185.71      260.04     53.80 o 
 -11   0  12       95.19      150.19     41.88 o 
 -10   0  12        0.08       11.93     23.92 o 
  -9   0  12       23.96       52.82     26.17 o 
  -8   0  12        2.07       15.76     15.84 o 
  -7   0  12      365.13      272.01     30.48 o 
  -6   0  12      178.16      184.47     25.30 o 
  -5   0  12      678.08      683.22     38.78 o 
  -4   0  12     3370.74     3283.52     79.12 o 
  -3   0  12     1366.86     1353.33     49.55 o 
  -2   0  12     2447.69     2399.82     64.79 o 
  -1   0  12     4948.09     4734.58     93.74 o 
   0   0  12     1297.41     1265.03     46.56 o 
   1   0  12      328.25      276.84     25.97 o 
   2   0  12       19.93       24.97     19.15 o 
   3   0  12      178.65      203.92     39.35 o 
   4   0  12       22.78       17.05     20.69 o 
   5   0  12       13.94       16.91     24.48 o 
   6   0  12       31.71       30.87     27.43 o 
   7   0  12       75.48      100.94     36.41 o 
   8   0  12       76.39       99.40     40.69 o 
 -12   1  12        0.03       50.58     23.64 o 
 -11   1  12        3.53       11.91     18.08 o 
 -10   1  12      368.62      268.05     56.93 o 
  -9   1  12       41.71       31.05     16.91 o 
  -8   1  12       97.26      108.55     17.67 o 
  -7   1  12        0.01       -4.80      8.70 o 
  -6   1  12      513.84      469.41     30.29 o 
  -5   1  12      802.97      789.40     28.35 o 
  -4   1  12     3216.00     3171.58     54.93 o 
  -3   1  12      517.34      547.20     37.68 o 
  -2   1  12        6.78        6.65      8.33 o 
  -1   1  12       63.93       72.82     11.30 o 
   0   1  12     1280.50     1130.90     31.11 o 
   1   1  12      847.74      828.53     26.96 o 
   2   1  12        8.40       11.29     18.34 o 
   3   1  12        7.37        7.93     19.85 o 
   4   1  12        1.83       -0.42     14.42 o 
   5   1  12       93.63       68.45     20.78 o 
   6   1  12      346.93      366.93     37.91 o 
   7   1  12      292.22      225.75     45.53 o 
   8   1  12      547.10      535.97     48.88 o 
 -12   2  12      184.76      233.76     35.88 o 
 -11   2  12        6.67       35.49     20.87 o 
 -10   2  12       16.11        4.45     15.94 o 
  -9   2  12        8.22       11.29     12.79 o 
  -8   2  12      221.65      166.91     21.31 o 
  -7   2  12      117.58      125.56     16.09 o 
  -6   2  12      155.49      118.42     15.05 o 
  -5   2  12       32.05       26.50     10.17 o 
  -4   2  12       55.40       69.15     14.11 o 
  -3   2  12     1051.87     1076.21     35.35 o 
  -2   2  12        0.67       -4.78      7.39 o 
  -1   2  12       72.07       58.88      9.13 o 
   0   2  12     1377.69     1279.98     32.72 o 
   1   2  12       37.69       29.20      9.04 o 
   2   2  12      143.07      158.55     29.04 o 
   3   2  12        2.14       14.39     14.56 o 
   4   2  12       51.76       64.78     19.56 o 
   5   2  12      235.37      216.01     30.69 o 
   6   2  12      829.47      790.36     50.92 o 
   7   2  12      403.42      400.55     82.74 o 
   8   2  12       78.77       69.18     25.95 o 
 -12   3  12       73.65       99.91     28.08 o 
 -11   3  12        0.44       -5.98     17.43 o 
 -10   3  12       59.93       11.84     21.89 o 
  -9   3  12      469.62      446.92     32.79 o 
  -8   3  12        3.61       -8.61     10.54 o 
  -7   3  12      194.04      194.97     22.30 o 
  -6   3  12      110.42       91.05     14.03 o 
  -5   3  12     3915.08     3716.95     61.74 o 
  -4   3  12       38.23       56.27     11.98 o 
  -3   3  12      331.89      301.21     19.51 o 
  -2   3  12      331.51      386.36     20.70 o 
  -1   3  12        7.30        8.78      6.95 o 
   0   3  12      129.95      111.56     11.39 o 
   1   3  12      137.33      128.55     16.27 o 
   2   3  12       95.71      135.04     30.09 o 
   3   3  12       40.40       68.13     38.27 o 
   4   3  12      190.84      183.19     27.17 o 
   5   3  12      408.67      491.63     40.46 o 
   6   3  12      140.91      130.64     29.74 o 
   7   3  12        2.45       -4.89     18.92 o 
   8   3  12      111.19       66.14     42.90 o 
 -12   4  12       19.28        4.58     22.41 o 
 -11   4  12        0.14        8.60     19.01 o 
 -10   4  12       41.41       73.65     21.76 o 
  -9   4  12        7.37        4.11     12.24 o 
  -8   4  12       29.88       30.37     17.71 o 
  -7   4  12      138.29      126.34     24.93 o 
  -6   4  12      314.57      335.89     22.39 o 
  -5   4  12       98.03       81.41     14.11 o 
  -4   4  12     3568.45     3507.00     75.59 o 
  -3   4  12      201.41      202.89     16.94 o 
  -2   4  12      111.86      120.77     15.86 o 
  -1   4  12      897.23      920.42     24.14 o 
   0   4  12        0.35        0.64      7.44 o 
   1   4  12       39.29        9.69      9.88 o 
   2   4  12       66.77       26.83     13.71 o 
   3   4  12        0.00       -6.56     10.18 o 
   4   4  12       12.31       18.01     13.06 o 
   5   4  12       17.86       18.81     16.04 o 
   6   4  12      175.21      166.78     31.03 o 
   7   4  12      275.46      245.96     43.07 o 
   8   4  12      838.88      970.76     98.24 o 
 -12   5  12       12.63       10.40     19.66 o 
 -11   5  12        4.22       14.90     17.23 o 
 -10   5  12        4.29       20.59     14.80 o 
  -9   5  12       20.10       27.40     14.97 o 
  -8   5  12       71.31       50.40     19.93 o 
  -7   5  12      284.46      285.65     26.19 o 
  -6   5  12      129.38       91.06     18.32 o 
  -5   5  12      393.87      407.27     22.82 o 
  -4   5  12      317.85      342.41     21.02 o 
  -3   5  12       20.28       31.28     10.03 o 
  -2   5  12      338.69      297.45     28.88 o 
  -1   5  12       51.15       47.43     10.04 o 
   0   5  12       69.89       55.48     15.21 o 
   1   5  12       10.68        4.80      8.98 o 
   2   5  12       30.31       39.43     15.96 o 
   3   5  12      204.29      247.74     26.41 o 
   4   5  12        0.02       -9.23     13.05 o 
   5   5  12       37.17       32.86     22.17 o 
   6   5  12       77.90       92.68     24.56 o 
   7   5  12      113.20      110.78     29.38 o 
   8   5  12       31.47       33.40     23.37 o 
 -12   6  12      257.89      299.63     80.92 o 
 -11   6  12       53.49       45.50     23.50 o 
 -10   6  12        1.78        4.59     13.29 o 
  -9   6  12       60.45       93.37     18.34 o 
  -8   6  12      265.64      276.82     30.27 o 
  -7   6  12       28.20       41.28     14.29 o 
  -6   6  12      111.79      119.11     18.42 o 
  -5   6  12        9.95       18.35     13.75 o 
  -4   6  12      259.76      250.18     23.69 o 
  -3   6  12       94.48      104.12     16.22 o 
  -2   6  12      229.44      272.39     22.06 o 
  -1   6  12      165.69      158.47     14.81 o 
   0   6  12       23.98       12.24      8.30 o 
   1   6  12      107.65      116.77     20.08 o 
   2   6  12       51.55       54.57     21.04 o 
   3   6  12        2.31        7.49     14.27 o 
   4   6  12       17.28       13.24     15.86 o 
   5   6  12      111.88       44.80     20.35 o 
   6   6  12       16.35       39.37     21.25 o 
   7   6  12      994.82     1134.13     68.08 o 
   8   6  12       10.38       14.95     22.45 o 
 -12   7  12        8.98       16.24     20.63 o 
 -11   7  12      132.77      177.83     46.93 o 
 -10   7  12      258.97      265.67     28.01 o 
  -9   7  12      310.40      315.18     29.37 o 
  -8   7  12        0.13      -10.41     10.41 o 
  -7   7  12        0.56        2.55     10.98 o 
  -6   7  12      844.90      871.77     37.52 o 
  -5   7  12     1221.33     1155.40     41.35 o 
  -4   7  12     1102.59     1116.32     39.40 o 
  -3   7  12      256.24      249.78     34.75 o 
  -2   7  12       93.71      113.94     15.32 o 
  -1   7  12       65.13       69.25     13.89 o 
   0   7  12      185.86      172.26     19.20 o 
   1   7  12      700.68      647.35     38.37 o 
   2   7  12        3.91       -0.42     12.47 o 
   3   7  12       15.80       16.87     15.03 o 
   4   7  12      244.17      184.49     27.71 o 
   5   7  12      422.08      438.54     42.56 o 
   6   7  12        1.75       12.38     17.99 o 
   7   7  12        0.50       17.74     20.35 o 
 -12   8  12       98.42       92.16     44.86 o 
 -11   8  12      134.19      141.82     28.64 o 
 -10   8  12       67.07       51.09     17.97 o 
  -9   8  12       41.26       54.97     17.22 o 
  -8   8  12        0.00       -2.82     11.65 o 
  -7   8  12        8.46       -1.42     11.05 o 
  -6   8  12      370.01      430.56     29.99 o 
  -5   8  12      728.32      739.00     34.90 o 
  -4   8  12     2597.51     2635.70     66.61 o 
  -3   8  12     8393.78     8552.80    152.64 o 
  -2   8  12        2.53        1.25     12.08 o 
  -1   8  12        0.16       12.81     12.42 o 
   0   8  12      749.35      713.83     32.90 o 
   1   8  12      221.32      184.95     25.13 o 
   2   8  12       14.69       22.34     14.69 o 
   3   8  12       67.17       65.23     19.89 o 
   4   8  12       85.99       49.34     20.18 o 
   5   8  12       41.27       65.33     22.10 o 
   6   8  12        5.78       13.81     17.73 o 
   7   8  12        4.70      -22.13     22.13 o 
 -11   9  12       19.93        1.21     17.66 o 
 -10   9  12       16.55       23.53     15.18 o 
  -9   9  12       40.89       42.58     15.81 o 
  -8   9  12       96.09       76.04     17.01 o 
  -7   9  12      325.12      338.10     30.33 o 
  -6   9  12      283.38      247.25     35.67 o 
  -5   9  12       74.43       89.47     60.82 o 
  -4   9  12      816.29      798.15     47.96 o 
  -3   9  12       17.92        3.81     13.10 o 
  -2   9  12      128.03      131.06     40.90 o 
  -1   9  12      304.44      292.78     31.72 o 
   0   9  12       33.99       12.59     10.50 o 
   1   9  12       66.77       40.85     15.93 o 
   2   9  12        0.13        3.32     18.34 o 
   3   9  12       59.12       78.44     23.82 o 
   4   9  12       30.78        8.09     17.15 o 
   5   9  12       34.77       36.34     23.89 o 
   6   9  12       20.03       -2.28     18.80 o 
   7   9  12       78.37       96.47     37.78 o 
 -11  10  12      191.97      164.36     26.49 o 
 -10  10  12      138.63      155.86     24.40 o 
  -9  10  12       37.99       58.34     17.52 o 
  -8  10  12       27.30       -9.91     15.97 o 
  -7  10  12      128.77       63.73     20.96 o 
  -6  10  12       67.23       76.92     21.42 o 
  -5  10  12      194.69      207.59     29.41 o 
  -4  10  12       74.79       61.44     19.85 o 
  -3  10  12      179.08      152.62     51.63 o 
  -2  10  12      408.15      382.63     35.73 o 
  -1  10  12       27.65       53.76     17.60 o 
   0  10  12       37.96       52.01     13.59 o 
   1  10  12       64.06       76.03     18.49 o 
   2  10  12      207.86      202.13     28.30 o 
   3  10  12      229.30      237.32     44.26 o 
   4  10  12       90.76      174.78     39.39 o 
   5  10  12      556.18      627.28     51.32 o 
   6  10  12       98.95      104.10     26.70 o 
   7  10  12      460.07      567.40     54.47 o 
 -11  11  12      252.12      349.78     43.84 o 
 -10  11  12       32.23       12.87     19.00 o 
  -9  11  12        1.53      -13.62     20.55 o 
  -8  11  12        2.92      -15.00     17.29 o 
  -7  11  12       33.12       21.38     18.20 o 
  -6  11  12       65.35       60.92     24.41 o 
  -5  11  12      403.74      378.01     38.10 o 
  -4  11  12      172.43      146.02     25.86 o 
  -3  11  12        1.19       -3.42     13.75 o 
  -2  11  12       36.99       29.06     15.92 o 
  -1  11  12        0.60        1.09     13.81 o 
   0  11  12      309.97      292.27     37.90 o 
   1  11  12      251.47      245.94     34.69 o 
   2  11  12       36.30       37.79     16.94 o 
   3  11  12      308.43      379.62     38.91 o 
   4  11  12      170.78      169.52     56.51 o 
   5  11  12      174.40      242.31     35.32 o 
   6  11  12       98.85       88.98     26.18 o 
 -11  12  12      467.90      487.49    134.62 o 
 -10  12  12        7.28       -3.65     19.38 o 
  -9  12  12      106.26      168.18     30.58 o 
  -8  12  12        4.77       11.28     17.19 o 
  -7  12  12        1.14       18.28     17.39 o 
  -6  12  12       84.76      124.26     25.94 o 
  -5  12  12       92.16       98.27     23.69 o 
  -4  12  12      294.29      216.01     29.96 o 
  -3  12  12     1101.35     1201.08     61.80 o 
  -2  12  12      400.68      358.97     36.56 o 
  -1  12  12      635.37      558.76     42.78 o 
   0  12  12      201.15      177.63     21.22 o 
   1  12  12       34.31       23.93     16.64 o 
   2  12  12        1.94       -4.31     14.27 o 
   3  12  12      181.68      229.66     58.93 o 
   4  12  12        1.12       10.68     16.73 o 
   5  12  12        1.07       18.74     18.82 o 
   6  12  12      269.16      284.23     39.84 o 
 -10  13  12       11.75       29.09     23.00 o 
  -9  13  12       28.89       48.50     24.44 o 
  -8  13  12        2.28       18.64     20.76 o 
  -7  13  12      197.31      213.97     32.77 o 
  -6  13  12       47.41       55.25     21.10 o 
  -5  13  12      744.88      688.78     60.61 o 
  -4  13  12       22.97       27.27     16.79 o 
  -3  13  12      642.55      625.72     45.63 o 
  -2  13  12      194.22      192.57     28.72 o 
  -1  13  12        8.08       16.27     15.33 o 
   0  13  12        3.73        1.43     11.42 o 
   1  13  12       49.68       45.23     17.82 o 
   2  13  12      123.38      136.01     26.06 o 
   3  13  12       62.24       78.49     30.41 o 
   4  13  12        5.73      -16.13     16.13 o 
   5  13  12       57.37      111.77     29.94 o 
   6  13  12      224.65      280.23     68.78 o 
 -10  14  12       17.57        0.65     20.53 o 
  -9  14  12       51.98       98.23     27.31 o 
  -8  14  12      486.10      471.34     46.33 o 
  -7  14  12      129.10      128.91     27.54 o 
  -6  14  12       18.86       -3.98     16.09 o 
  -5  14  12      106.77      150.60     27.00 o 
  -4  14  12        8.79       34.04     19.16 o 
  -3  14  12        4.19       17.29     20.73 o 
  -2  14  12       16.17       12.44     16.33 o 
  -1  14  12      311.90      304.80     36.08 o 
   0  14  12      101.83       88.82     17.63 o 
   1  14  12       35.02       15.17     18.13 o 
   2  14  12       63.47       10.53     26.73 o 
   3  14  12        0.25      -17.55     17.55 o 
   4  14  12      191.18      205.05     33.70 o 
   5  14  12       18.31       -1.01     40.09 o 
  -9  15  12       13.14       31.94     22.02 o 
  -8  15  12        5.90      -16.78     16.78 o 
  -7  15  12        3.90      -16.58     16.58 o 
  -6  15  12       24.75       23.16     31.74 o 
  -5  15  12      188.02      211.31     35.36 o 
  -4  15  12      295.28      257.31     34.08 o 
  -3  15  12      757.57      672.43     56.54 o 
  -2  15  12      135.21      145.86     26.96 o 
  -1  15  12      341.97      297.67     35.14 o 
   0  15  12        0.04       -6.85     11.97 o 
   1  15  12        4.82        5.78     12.68 o 
   2  15  12       18.64       41.25     27.01 o 
   3  15  12       75.21       78.59     44.51 o 
   4  15  12       91.82      128.80     29.88 o 
   5  15  12      109.54      106.93     30.05 o 
  -9  16  12        0.00        5.34     21.17 o 
  -8  16  12       59.14       40.52     22.63 o 
  -7  16  12        8.93       20.51     21.01 o 
  -6  16  12        0.64        0.89     19.08 o 
  -5  16  12       17.54       14.53     17.34 o 
  -4  16  12        3.05       10.34     17.33 o 
  -3  16  12        1.42        0.44     15.99 o 
  -2  16  12        0.74       14.34     17.15 o 
  -1  16  12      183.34      200.00     47.32 o 
   0  16  12       83.69       61.91     16.59 o 
   1  16  12       23.08       12.55     14.58 o 
   2  16  12       15.44       24.06     26.38 o 
   3  16  12        0.12        6.03     19.18 o 
   4  16  12        3.59        6.27     20.86 o 
  -8  17  12        0.08       33.06     21.80 o 
  -7  17  12        0.74       13.84     21.23 o 
  -6  17  12        0.44        9.40     18.46 o 
  -5  17  12        0.88       11.96     18.58 o 
  -4  17  12      237.10      297.46     37.52 o 
  -3  17  12      546.41      569.57     47.42 o 
  -2  17  12      339.16      366.88     99.19 o 
  -1  17  12       96.36       56.49     21.54 o 
   0  17  12       11.62       -7.29     14.14 o 
   1  17  12        0.96        4.59     15.20 o 
   2  17  12       18.20       60.42     23.81 o 
   3  17  12        9.24       28.63     37.42 o 
   4  17  12      177.59      162.35     32.98 o 
  -7  18  12       47.06       46.17     23.76 o 
  -6  18  12        4.45       14.34     20.09 o 
  -5  18  12      122.40      152.20     30.90 o 
  -4  18  12      106.28      154.55     33.15 o 
  -3  18  12       30.76       19.70     19.52 o 
  -2  18  12      101.20       90.42     19.16 o 
  -1  18  12      410.07      470.36     45.51 o 
   0  18  12      395.34      263.86     35.54 o 
   1  18  12      101.08       80.75     20.54 o 
   2  18  12       83.89       91.44     28.79 o 
   3  18  12        1.07       22.97     21.45 o 
  -6  19  12        0.34       15.83     30.41 o 
  -5  19  12      145.87      156.30     40.48 o 
  -4  19  12       17.94       -7.99     17.97 o 
  -3  19  12      151.50      171.35     40.76 o 
  -2  19  12      244.45      243.18     37.00 o 
  -1  19  12      577.70      550.39     49.28 o 
   0  19  12        8.97       14.05     19.61 o 
   1  19  12       89.78       77.60     21.20 o 
   2  19  12       23.82       13.65     21.89 o 
  -5  20  12       30.40       43.04     22.45 o 
  -4  20  12        2.46       -1.39     18.74 o 
  -3  20  12      220.43      272.45     37.74 o 
  -2  20  12        0.12      -12.68     18.23 o 
  -1  20  12      142.30      167.73     32.27 o 
   0  20  12       56.91       37.81     21.87 o 
   1  20  12        0.07      -17.54     19.22 o 
  -3  21  12        0.03       10.24     39.00 o 
  -2  21  12      111.89      122.05     30.38 o 
 -12   1  13      146.37      179.34     34.72 o 
 -11   1  13       24.25       14.31     20.51 o 
 -10   1  13       16.99        4.09     17.87 o 
  -9   1  13        2.59       -1.73     15.50 o 
  -8   1  13      263.07      264.82     22.84 o 
  -7   1  13       82.54       87.62     15.72 o 
  -6   1  13      299.17      315.30     22.72 o 
  -5   1  13      190.70      196.08     29.01 o 
  -4   1  13        5.09        0.25      8.80 o 
  -3   1  13        5.18       -2.56      8.02 o 
  -2   1  13      148.65      163.87     16.01 o 
  -1   1  13      313.15      288.39     19.47 o 
   0   1  13      153.41      158.04     15.62 o 
   1   1  13      429.83      436.07     24.65 o 
   2   1  13      107.19      141.67     23.14 o 
   3   1  13       69.96       81.85     22.57 o 
   4   1  13        1.17      -13.09     15.65 o 
   5   1  13        3.70        5.17     18.66 o 
   6   1  13       16.43       39.01     20.23 o 
   7   1  13      213.42      155.54     32.12 o 
 -12   2  13      168.35      195.00     34.91 o 
 -11   2  13      317.88      430.75     44.94 o 
 -10   2  13       59.02       53.30     21.27 o 
  -9   2  13       82.52       63.59     20.58 o 
  -8   2  13      170.54      137.30     27.72 o 
  -7   2  13      216.86      231.87     24.81 o 
  -6   2  13       15.98       34.39     12.48 o 
  -5   2  13     1785.48     1614.88     61.78 o 
  -4   2  13      120.74      121.62     14.99 o 
  -3   2  13      315.39      334.42     21.00 o 
  -2   2  13        1.01       -4.96      7.96 o 
  -1   2  13      106.82       99.34     13.35 o 
   0   2  13      187.11      204.72     18.70 o 
   1   2  13      209.94      181.22     20.99 o 
   2   2  13     1372.38     1268.09     77.16 o 
   3   2  13       65.08       60.05     23.54 o 
   4   2  13        0.09       -2.14     15.05 o 
   5   2  13      225.11      232.53     35.32 o 
   6   2  13        2.65      -13.73     17.79 o 
   7   2  13      106.15       73.17     38.86 o 
 -12   3  13       59.96       84.27     27.93 o 
 -11   3  13       20.69       45.00     55.94 o 
 -10   3  13        5.06       32.12     20.51 o 
  -9   3  13        1.62        7.28     14.02 o 
  -8   3  13       44.68        2.57     27.20 o 
  -7   3  13        2.10       14.39     11.90 o 
  -6   3  13       89.10      102.58     14.88 o 
  -5   3  13      139.96      139.98     17.09 o 
  -4   3  13        0.01        7.35      9.74 o 
  -3   3  13      332.41      341.17     21.40 o 
  -2   3  13       75.88       74.34     12.27 o 
  -1   3  13      628.14      581.39     30.05 o 
   0   3  13       73.43       88.10     13.11 o 
   1   3  13       29.07       34.10     10.77 o 
   2   3  13        3.12        6.62     12.51 o 
   3   3  13       54.43       46.66     15.66 o 
   4   3  13        6.27       11.31     22.69 o 
   5   3  13       40.68       42.10     17.07 o 
   6   3  13       18.63       82.37     25.41 o 
   7   3  13       96.22       86.05     28.51 o 
 -12   4  13       59.70      115.32     36.79 o 
 -11   4  13        8.08       24.81     20.45 o 
 -10   4  13       17.57       -5.12     32.65 o 
  -9   4  13      118.29      165.74     25.19 o 
  -8   4  13        0.23       -3.45     11.80 o 
  -7   4  13      145.53      141.63     21.27 o 
  -6   4  13       58.43       49.05     15.12 o 
  -5   4  13       14.67        5.76      9.93 o 
  -4   4  13       68.47       38.72     17.80 o 
  -3   4  13      742.22      717.63     33.47 o 
  -2   4  13      563.32      520.84     29.34 o 
  -1   4  13      178.49      148.38     18.46 o 
   0   4  13      428.45      371.17     34.22 o 
   1   4  13       10.04       -1.15      8.00 o 
   2   4  13        1.16        4.13     11.59 o 
   3   4  13        1.30       17.50     12.12 o 
   4   4  13      109.40      118.43     25.15 o 
   5   4  13      142.10      116.92     27.13 o 
   6   4  13      468.58      376.91     44.70 o 
   7   4  13        2.68       -3.92     21.87 o 
 -12   5  13       88.59      148.93     33.88 o 
 -11   5  13       24.73        6.46     19.76 o 
 -10   5  13      172.42      183.38     43.99 o 
  -9   5  13       31.94       75.20     18.55 o 
  -8   5  13      107.36      104.18     19.17 o 
  -7   5  13        0.79        0.32     12.00 o 
  -6   5  13        0.92       -8.31     10.85 o 
  -5   5  13        1.10        2.52      9.43 o 
  -4   5  13       10.74       13.56     11.57 o 
  -3   5  13      124.05      113.78     17.22 o 
  -2   5  13       39.49       23.03     11.84 o 
  -1   5  13       32.24       20.56     10.98 o 
   0   5  13       51.12       40.08     10.54 o 
   1   5  13       11.07        4.90     10.31 o 
   2   5  13       93.95       70.92     19.19 o 
   3   5  13       17.81        8.62     14.39 o 
   4   5  13       94.01      173.86     29.70 o 
   5   5  13        0.23      -15.35     18.69 o 
   6   5  13      246.15      323.79     41.35 o 
   7   5  13      203.83      161.41     33.78 o 
 -11   6  13        4.34       -9.91     17.85 o 
 -10   6  13       71.63       75.97     19.53 o 
  -9   6  13       30.34       17.33     15.03 o 
  -8   6  13      150.39      144.14     21.77 o 
  -7   6  13      126.02      103.22     18.16 o 
  -6   6  13      142.89      157.16     20.89 o 
  -5   6  13      445.89      425.94     29.81 o 
  -4   6  13      153.86      175.04     21.65 o 
  -3   6  13      554.71      567.06     54.44 o 
  -2   6  13        7.31       -1.49     10.51 o 
  -1   6  13      292.18      331.58     33.20 o 
   0   6  13     1548.90     1397.55     59.66 o 
   1   6  13      457.48      350.96     67.23 o 
   2   6  13       23.44       -2.76     12.78 o 
   3   6  13      280.46      387.93     81.02 o 
   4   6  13       34.13       52.50     25.18 o 
   5   6  13       23.99       12.21     18.56 o 
   6   6  13      126.60      133.35     30.43 o 
   7   6  13      358.96      453.75     51.27 o 
 -11   7  13      457.66      757.04    125.04 o 
 -10   7  13      272.05      314.37     31.10 o 
  -9   7  13      135.42      150.28     23.73 o 
  -8   7  13        3.41       17.75     13.49 o 
  -7   7  13       32.51       52.53     15.05 o 
  -6   7  13      175.99      162.56     25.95 o 
  -5   7  13      124.88      137.22     20.04 o 
  -4   7  13       77.17       88.99     29.37 o 
  -3   7  13     3010.76     3063.37     86.49 o 
  -2   7  13     1797.42     1780.62     64.64 o 
  -1   7  13       61.84       54.73     22.66 o 
   0   7  13       12.66        7.90     10.79 o 
   1   7  13       90.97       69.26     15.14 o 
   2   7  13       59.68       73.88     19.79 o 
   3   7  13      163.66      256.74     54.33 o 
   4   7  13      236.48      329.63     38.15 o 
   5   7  13      257.64      282.65     37.70 o 
   6   7  13       31.30       38.72     21.59 o 
 -11   8  13       11.23       28.09     17.73 o 
 -10   8  13        5.58       21.90     16.71 o 
  -9   8  13      198.56      247.48     38.42 o 
  -8   8  13       49.50       50.58     21.26 o 
  -7   8  13       99.39       64.41     17.19 o 
  -6   8  13      313.19      357.41     38.31 o 
  -5   8  13       58.19       38.83     19.00 o 
  -4   8  13       30.18        9.20     14.88 o 
  -3   8  13        2.00       28.06     15.77 o 
  -2   8  13      564.99      489.35     39.71 o 
  -1   8  13      338.86      328.53     34.32 o 
   0   8  13      239.48      197.26     28.09 o 
   1   8  13      213.51      228.94     29.14 o 
   2   8  13       25.35        3.05     14.39 o 
   3   8  13       34.25       33.63     18.69 o 
   4   8  13        4.41       29.99     19.27 o 
   5   8  13        7.91       -3.27     18.51 o 
   6   8  13        4.43       10.62     21.85 o 
 -11   9  13      544.64      743.02     61.23 o 
 -10   9  13      633.80      853.29     47.09 o 
  -9   9  13       78.28      150.13     23.83 o 
  -8   9  13        0.61      -14.51     14.51 o 
  -7   9  13        0.01        9.56     16.36 o 
  -6   9  13       51.25       43.25     19.35 o 
  -5   9  13      201.10      220.78     33.29 o 
  -4   9  13      387.97      402.64     52.16 o 
  -3   9  13     3812.56     3827.84    100.15 o 
  -2   9  13      932.31      980.71     50.00 o 
  -1   9  13      197.46      184.65     27.82 o 
   0   9  13       18.32       15.68     15.65 o 
   1   9  13       76.19       55.44     15.13 o 
   2   9  13      232.79      221.11     29.41 o 
   3   9  13      131.80      152.18     33.99 o 
   4   9  13       46.67       56.01     61.98 o 
   5   9  13      152.48      243.65     36.63 o 
   6   9  13       18.11        8.26     22.30 o 
 -11  10  13       99.15      224.76     53.94 o 
 -10  10  13      309.30      394.35     75.55 o 
  -9  10  13       45.81       31.08     50.75 o 
  -8  10  13        1.17      -15.24     15.24 o 
  -7  10  13       50.89       47.60     20.53 o 
  -6  10  13       57.35       33.64     19.37 o 
  -5  10  13      272.37      322.43     36.80 o 
  -4  10  13       85.14       88.42     22.22 o 
  -3  10  13       23.52       54.58     19.17 o 
  -2  10  13        0.48       14.44     15.55 o 
  -1  10  13      629.39      578.42     51.95 o 
   0  10  13       30.20        9.98     14.55 o 
   1  10  13        0.01       16.51     16.76 o 
   2  10  13        5.82       -8.24     14.36 o 
   3  10  13        1.07        0.02     15.46 o 
   4  10  13        3.57        8.45     17.37 o 
   5  10  13       42.84       18.79     20.62 o 
   6  10  13        0.02       -0.68     20.49 o 
 -10  11  13       33.74       22.34     21.99 o 
  -9  11  13       10.09       11.12     19.87 o 
  -8  11  13       18.77       13.91     18.73 o 
  -7  11  13        0.07      -15.12     15.12 o 
  -6  11  13      100.96       87.04     27.71 o 
  -5  11  13       30.79       17.48     26.94 o 
  -4  11  13        0.23        1.72     15.03 o 
  -3  11  13      177.54      168.66     44.09 o 
  -2  11  13      607.12      529.09     81.34 o 
  -1  11  13       87.93       85.29     22.05 o 
   0  11  13       79.39       49.13     35.50 o 
   1  11  13       26.33        9.15     22.98 o 
   2  11  13       49.39       48.97     19.61 o 
   3  11  13       13.19      -10.32     15.73 o 
   4  11  13       18.09       41.29     21.22 o 
   5  11  13        3.99       -5.65     19.69 o 
 -10  12  13        1.85        1.83     20.06 o 
  -9  12  13      135.95      108.76     29.96 o 
  -8  12  13       12.26       22.88     20.01 o 
  -7  12  13        8.47       12.73     18.88 o 
  -6  12  13       77.10       97.65     28.90 o 
  -5  12  13        0.13        0.09     15.86 o 
  -4  12  13        4.11      -14.65     14.65 o 
  -3  12  13      170.96      165.55     28.88 o 
  -2  12  13       34.98       50.26     20.52 o 
  -1  12  13      133.92      125.15     24.92 o 
   0  12  13      118.74      119.95     40.62 o 
   1  12  13        0.00        0.76     11.83 o 
   2  12  13       74.26      100.10     49.07 o 
   3  12  13       45.19       31.92     22.27 o 
   4  12  13        1.44        6.42     17.64 o 
   5  12  13       41.87       36.77     23.62 o 
  -9  13  13       16.08       27.69     20.76 o 
  -8  13  13       27.22       22.87     21.28 o 
  -7  13  13       49.58       37.90     20.97 o 
  -6  13  13      101.47       50.26     23.11 o 
  -5  13  13       30.76       50.55     21.65 o 
  -4  13  13      189.73      151.24     58.26 o 
  -3  13  13      124.03      196.53     39.49 o 
  -2  13  13       15.85      -10.87     15.44 o 
  -1  13  13       34.47       10.17     16.30 o 
   0  13  13        1.61        1.00     14.38 o 
   1  13  13       76.50       66.51     24.78 o 
   2  13  13       26.61       27.24     19.08 o 
   3  13  13       27.18       32.94     21.85 o 
   4  13  13       85.91       85.43     26.44 o 
   5  13  13      152.27      180.17     86.88 o 
  -9  14  13       42.08       30.85     22.44 o 
  -8  14  13      303.32      371.94     44.28 o 
  -7  14  13        5.44      -16.76     16.76 o 
  -6  14  13       23.98       20.00     18.66 o 
  -5  14  13       26.39       34.25     20.59 o 
  -4  14  13      297.57      398.96     42.48 o 
  -3  14  13     1306.00     1383.70     64.06 o 
  -2  14  13      416.95      458.31    119.46 o 
  -1  14  13      119.02      110.12     26.01 o 
   0  14  13       25.98       25.58     18.32 o 
   1  14  13       13.62       14.60     14.61 o 
   2  14  13       98.20      115.11     37.04 o 
   3  14  13      100.61      145.29     31.84 o 
   4  14  13       16.16       15.02     23.56 o 
  -8  15  13       18.30        3.67     20.77 o 
  -7  15  13       29.15       16.27     20.35 o 
  -6  15  13       60.59       90.65     26.73 o 
  -5  15  13       71.68       96.92     32.27 o 
  -4  15  13       27.57       15.91     20.41 o 
  -3  15  13      950.32      819.22     59.35 o 
  -2  15  13        2.75       -2.02     15.81 o 
  -1  15  13        0.00      -14.35     14.35 o 
   0  15  13       11.50       42.71     20.14 o 
   1  15  13       39.17      -11.04     18.66 o 
   2  15  13      171.91      195.51     41.60 o 
   3  15  13       69.40       96.96     29.19 o 
   4  15  13       38.13      -24.48     24.48 o 
  -8  16  13        5.16       -1.53     37.71 o 
  -7  16  13       40.24       51.98     23.81 o 
  -6  16  13      746.42      832.93     76.99 o 
  -5  16  13       63.75       82.19     25.77 o 
  -4  16  13        1.60        9.23     17.67 o 
  -3  16  13        8.83       21.88     16.89 o 
  -2  16  13        0.34        1.52     15.14 o 
  -1  16  13       84.97       51.76     25.71 o 
   0  16  13       97.49       55.65     22.72 o 
   1  16  13      254.10      209.31     62.47 o 
   2  16  13      287.78      320.13     42.04 o 
   3  16  13       37.80       15.49     22.44 o 
  -7  17  13      169.32      218.11     36.72 o 
  -6  17  13      127.98      100.67     43.98 o 
  -5  17  13      288.99      305.95     39.67 o 
  -4  17  13       96.22       53.07     23.38 o 
  -3  17  13        0.93      -13.50     18.04 o 
  -2  17  13        1.28       -2.49     17.77 o 
  -1  17  13        0.03       11.09     18.38 o 
   0  17  13        2.34       10.66     18.75 o 
   1  17  13      408.71      300.00     43.39 o 
   2  17  13      157.98      162.96     33.88 o 
  -6  18  13        1.79        4.28     19.03 o 
  -5  18  13       10.00       -0.40     19.23 o 
  -4  18  13       37.35       23.54     23.29 o 
  -3  18  13        0.58       11.65     19.30 o 
  -2  18  13      127.13      147.69     30.16 o 
  -1  18  13       54.04       92.03     27.67 o 
   0  18  13      101.09       93.49     28.34 o 
   1  18  13      176.89      136.70     29.51 o 
  -4  19  13       73.64       71.97     26.62 o 
  -3  19  13      129.53       84.65     51.10 o 
  -2  19  13      323.70      312.53     40.93 o 
  -1  19  13        6.58       -7.80     17.72 o 
 -11   0  14       18.33       10.38     28.13 o 
 -10   0  14       53.45       72.25     32.62 o 
  -9   0  14       40.68       34.37     26.80 o 
  -8   0  14       31.32       31.37     19.28 o 
  -7   0  14      180.26      123.87     25.11 o 
  -6   0  14        0.04       -0.09     19.96 o 
  -5   0  14        3.88        5.11     14.85 o 
  -4   0  14      454.30      485.01     37.02 o 
  -3   0  14     1093.03     1071.22     48.23 o 
  -2   0  14       67.86       37.95     17.92 o 
  -1   0  14      170.88      147.43     22.52 o 
   0   0  14     1818.32     1677.72     58.56 o 
   1   0  14     3145.84     2799.10     76.98 o 
   2   0  14      514.42      435.35     52.47 o 
   3   0  14       72.12       61.52     35.43 o 
   4   0  14       50.17       87.20     35.36 o 
   5   0  14       26.28       26.80     29.46 o 
   6   0  14      202.81      258.85     57.24 o 
 -11   1  14       51.98       72.93     25.29 o 
 -10   1  14      212.51      329.52     38.83 o 
  -9   1  14      345.74      376.57     35.59 o 
  -8   1  14       28.02       13.83     12.36 o 
  -7   1  14      115.78       55.93     14.47 o 
  -6   1  14        1.30       -4.71      9.67 o 
  -5   1  14       47.70       79.96     14.34 o 
  -4   1  14      469.67      489.41     26.43 o 
  -3   1  14      272.44      296.70     21.28 o 
  -2   1  14       41.50       48.04     11.83 o 
  -1   1  14       14.41       26.61     10.47 o 
   0   1  14      252.08      264.99     23.70 o 
   1   1  14      136.02      102.58     17.04 o 
   2   1  14       50.63       55.50     39.49 o 
   3   1  14       50.21       10.30     18.84 o 
   4   1  14      103.52      186.94     32.36 o 
   5   1  14       13.49       16.12     21.88 o 
   6   1  14      244.31      247.63     55.84 o 
 -11   2  14       38.39       60.91     30.16 o 
 -10   2  14        9.11       33.06     20.46 o 
  -9   2  14       76.44       98.12     20.56 o 
  -8   2  14        0.92        0.10     13.11 o 
  -7   2  14        7.88       13.50     12.25 o 
  -6   2  14       10.57        4.57     11.63 o 
  -5   2  14       16.77        6.48     10.59 o 
  -4   2  14      154.65      155.76     17.06 o 
  -3   2  14      236.15      185.79     18.11 o 
  -2   2  14       17.90        4.17     11.45 o 
  -1   2  14      182.50      188.24     20.64 o 
   0   2  14      307.92      299.91     30.57 o 
   1   2  14      644.81      586.14     27.63 o 
   2   2  14       85.29       65.18     21.89 o 
   3   2  14       33.84       39.76     22.96 o 
   4   2  14      120.79      126.34     29.33 o 
   5   2  14        0.52       15.99     20.73 o 
   6   2  14       65.63       89.65     37.81 o 
 -11   3  14       17.51       30.53     25.74 o 
 -10   3  14       94.03       71.91     38.13 o 
  -9   3  14       67.92       81.81     19.82 o 
  -8   3  14       33.67       18.29     25.56 o 
  -7   3  14        7.47       10.15     11.88 o 
  -6   3  14        0.67       -9.38     12.30 o 
  -5   3  14       87.28       65.06     13.67 o 
  -4   3  14       82.74       91.60     15.25 o 
  -3   3  14      397.86      360.68     27.53 o 
  -2   3  14       18.73       31.42     14.40 o 
  -1   3  14      479.71      466.05     34.72 o 
   0   3  14        0.00       -2.12     10.59 o 
   1   3  14      322.20      299.90     33.10 o 
   2   3  14        0.12       -0.58     10.65 o 
   3   3  14      301.17      483.78     65.80 o 
   4   3  14        0.17       -3.24     18.40 o 
   5   3  14       18.81        0.29     24.55 o 
   6   3  14     1072.28     1489.82     76.49 o 
 -11   4  14      723.10      862.04     59.88 o 
 -10   4  14       14.72       30.34     17.27 o 
  -9   4  14        2.25       18.99     16.92 o 
  -8   4  14       83.00       83.68     19.04 o 
  -7   4  14       31.89       11.34     13.24 o 
  -6   4  14        9.15        9.86     11.38 o 
  -5   4  14      478.37      469.58     31.79 o 
  -4   4  14       26.42       25.62     12.51 o 
  -3   4  14      141.99      157.46     20.29 o 
  -2   4  14        1.43       -1.82     10.24 o 
  -1   4  14       41.91       45.75     18.50 o 
   0   4  14       40.20       42.41     12.97 o 
   1   4  14      102.67       87.47     16.04 o 
   2   4  14       37.65       41.99     18.10 o 
   3   4  14       74.72       86.24     24.92 o 
   4   4  14       85.63      102.61     27.60 o 
   5   4  14        0.05        9.76     21.68 o 
   6   4  14      284.65      375.71     47.15 o 
 -11   5  14        4.86      -17.85     19.19 o 
 -10   5  14      126.68      168.44     26.39 o 
  -9   5  14       57.51       49.99     17.57 o 
  -8   5  14       55.99       14.19     14.96 o 
  -7   5  14       24.49        0.22     17.06 o 
  -6   5  14        3.71        9.32     16.50 o 
  -5   5  14        4.05       -4.11     11.18 o 
  -4   5  14      706.42      775.12     38.04 o 
  -3   5  14       79.02       76.99     16.97 o 
  -2   5  14       10.84       10.59     11.86 o 
  -1   5  14      438.09      385.59     35.98 o 
   0   5  14      257.32      174.04     37.11 o 
   1   5  14      320.28      283.98     25.29 o 
   2   5  14       34.13       30.26     17.05 o 
   3   5  14       57.88       69.83     23.53 o 
   4   5  14       13.00      -17.26     17.26 o 
   5   5  14        0.01       -2.66     20.30 o 
   6   5  14      333.12      417.33     49.97 o 
 -11   6  14       87.36       72.86     26.40 o 
 -10   6  14        4.15      -13.40     15.81 o 
  -9   6  14       16.34       46.93     17.32 o 
  -8   6  14       60.03      109.57     22.10 o 
  -7   6  14       30.49       11.62     12.80 o 
  -6   6  14        4.02       -1.96     12.85 o 
  -5   6  14       64.19       61.99     16.89 o 
  -4   6  14      236.06      241.41     24.57 o 
  -3   6  14       32.68       15.67     26.97 o 
  -2   6  14      237.75      287.14     43.77 o 
  -1   6  14       51.44       82.66     22.03 o 
   0   6  14       21.29       43.32     17.03 o 
   1   6  14      116.09      107.48     22.81 o 
   2   6  14       22.94       13.87     16.33 o 
   3   6  14        0.03       10.79     17.91 o 
   4   6  14       21.67       11.27     19.82 o 
   5   6  14       10.95      -19.87     19.87 o 
 -10   7  14       17.47       -0.29     16.24 o 
  -9   7  14      340.07      468.83     36.75 o 
  -8   7  14      131.03      154.60     23.76 o 
  -7   7  14        1.09        1.45     13.13 o 
  -6   7  14        1.05       18.85     17.67 o 
  -5   7  14       75.50       66.53     24.59 o 
  -4   7  14        1.17       11.98     16.53 o 
  -3   7  14       59.55       43.93     18.97 o 
  -2   7  14       36.67       15.10     21.57 o 
  -1   7  14       48.85       20.72     22.48 o 
   0   7  14      345.78      345.39     35.73 o 
   1   7  14      260.80      345.09     35.79 o 
   2   7  14      193.10      167.41     27.64 o 
   3   7  14       48.46       55.04     33.95 o 
   4   7  14       13.48       21.15     21.01 o 
   5   7  14      387.72      496.08     50.96 o 
 -10   8  14      241.17      372.97     50.96 o 
  -9   8  14        3.61       -1.27     15.12 o 
  -8   8  14      205.10      236.51     36.57 o 
  -7   8  14       13.51        3.70     16.70 o 
  -6   8  14      314.53      274.91     52.16 o 
  -5   8  14      418.83      395.53     40.55 o 
  -4   8  14      596.84      635.36     47.52 o 
  -3   8  14      240.05      250.17     31.80 o 
  -2   8  14      215.82      203.12     34.79 o 
  -1   8  14       73.69       61.63     25.18 o 
   0   8  14       55.34       36.62     18.55 o 
   1   8  14      143.70      104.19     40.30 o 
   2   8  14      152.15       94.32     24.10 o 
   3   8  14      296.77      369.39     42.48 o 
   4   8  14       60.28      109.30     35.18 o 
   5   8  14       50.66       31.50     25.83 o 
 -10   9  14       42.02       38.27     24.76 o 
  -9   9  14      701.61      899.67     61.82 o 
  -8   9  14      476.15      537.87     49.47 o 
  -7   9  14      109.89      122.27     27.38 o 
  -6   9  14        2.00      -12.08     15.30 o 
  -5   9  14        9.71       22.15     17.62 o 
  -4   9  14      359.17      376.86     96.63 o 
  -3   9  14     2762.24     2561.47     83.77 o 
  -2   9  14     1489.72     1376.30     61.61 o 
  -1   9  14       46.47       76.81     22.08 o 
   0   9  14       23.88       17.13     16.44 o 
   1   9  14       27.22       32.00     18.44 o 
   2   9  14      115.06      111.42     25.13 o 
   3   9  14        3.22       -2.81     26.62 o 
   4   9  14       15.32       14.03     25.74 o 
   5   9  14       52.88       61.47     27.66 o 
 -10  10  14        2.60       14.27     21.76 o 
  -9  10  14        0.02      -17.93     17.93 o 
  -8  10  14       84.87       94.60     27.28 o 
  -7  10  14       20.61        2.46     18.97 o 
  -6  10  14        0.87      -12.49     16.18 o 
  -5  10  14      237.05      307.93     37.37 o 
  -4  10  14        8.89       10.08     16.36 o 
  -3  10  14      148.11      117.41     25.16 o 
  -2  10  14       93.04      125.18     25.61 o 
  -1  10  14      160.79      151.79     27.43 o 
   0  10  14      209.31      175.52     27.69 o 
   1  10  14        0.01      -13.59     13.59 o 
   2  10  14      436.30      413.27     40.30 o 
   3  10  14      131.45      114.50     36.93 o 
   4  10  14       14.02       35.70     27.71 o 
  -9  11  14       11.02       -2.50     19.37 o 
  -8  11  14       24.78      -17.63     17.66 o 
  -7  11  14       11.38       15.71     21.40 o 
  -6  11  14        6.68        2.45     17.09 o 
  -5  11  14       89.42      113.05     36.90 o 
  -4  11  14      137.73      136.81     29.53 o 
  -3  11  14      480.38      451.44     42.43 o 
  -2  11  14       44.08       35.46     19.09 o 
  -1  11  14       20.65       55.55     19.92 o 
   0  11  14      149.31       83.59     36.27 o 
   1  11  14       17.70      -11.85     14.73 o 
   2  11  14      144.89      139.03     28.42 o 
   3  11  14       97.61       87.55     33.32 o 
   4  11  14      392.10      467.69     50.01 o 
  -9  12  14      112.51       80.20     27.57 o 
  -8  12  14      387.77      427.70     47.34 o 
  -7  12  14        1.38        7.93     19.20 o 
  -6  12  14       31.17       50.78     21.67 o 
  -5  12  14      557.98      639.27    115.71 o 
  -4  12  14      292.08      312.02     39.15 o 
  -3  12  14      278.66      305.57     37.08 o 
  -2  12  14      159.42      116.57     25.64 o 
  -1  12  14        4.02        0.82     15.98 o 
   0  12  14      479.45      444.92     42.63 o 
   1  12  14      156.33      155.35     29.53 o 
   2  12  14        0.01        2.03     24.97 o 
   3  12  14        3.43       -9.11     19.90 o 
   4  12  14        8.29       19.97     21.46 o 
  -8  13  14       99.65      102.08     43.95 o 
  -7  13  14       24.49       26.13     21.41 o 
  -6  13  14       25.90       33.83     21.38 o 
  -5  13  14        0.99        3.19     16.35 o 
  -4  13  14       14.17       11.95     18.92 o 
  -3  13  14       75.28       79.22     23.32 o 
  -2  13  14      493.14      416.85     81.55 o 
  -1  13  14       62.34       37.15     39.28 o 
   0  13  14        1.47        5.89     16.67 o 
   1  13  14      247.58      279.14     45.46 o 
   3  13  14       65.36       81.03     42.19 o 
  -8  14  14       76.22      112.08     60.78 o 
  -7  14  14       48.10       -0.07     19.60 o 
  -6  14  14      228.12      236.68     37.40 o 
  -5  14  14       11.08       31.39     21.18 o 
  -4  14  14      183.22      155.41     29.51 o 
  -3  14  14        8.98       -0.47     15.77 o 
  -2  14  14      459.14      493.18     46.29 o 
  -1  14  14        0.62      -16.12     16.12 o 
   0  14  14      107.93      145.61     28.91 o 
   1  14  14       16.59       27.58     20.77 o 
   2  14  14      110.88      146.26     42.79 o 
   3  14  14       26.46       23.78     31.85 o 
  -7  15  14      110.73       77.05     47.98 o 
  -6  15  14       19.10        0.34     19.89 o 
  -5  15  14        0.84      -20.45     20.90 o 
  -4  15  14      190.40      205.47     33.53 o 
  -3  15  14       52.76      105.46     26.68 o 
  -2  15  14      469.54      502.93     48.03 o 
  -1  15  14        8.43       17.58     18.89 o 
   0  15  14       56.35       94.40     26.80 o 
   1  15  14      462.16      469.58     48.04 o 
   2  15  14      303.11      356.88     75.38 o 
  -6  16  14       35.05       29.79     24.05 o 
  -5  16  14      325.06      388.53     44.76 o 
  -4  16  14      307.92      270.85     38.33 o 
  -3  16  14       64.10      -17.01     17.45 o 
  -2  16  14      372.17      324.43     82.99 o 
  -1  16  14       15.64       42.91     22.73 o 
   0  16  14        8.43       24.19     32.09 o 
   1  16  14        2.17       -1.65     18.61 o 
  -5  17  14       57.02       79.67     27.85 o 
  -4  17  14       33.61       -2.88     28.06 o 
  -3  17  14       71.94      123.98     28.11 o 
  -2  17  14       22.19        4.37     20.17 o 
  -1  17  14        2.49      -15.73     17.97 o 
   0  17  14       44.75       52.56     35.32 o 
 -10   1  15       10.92      -13.27     20.04 o 
  -9   1  15      262.59      312.88     31.90 o 
  -8   1  15        8.78       -1.96     12.34 o 
  -7   1  15       10.60       14.15     19.20 o 
  -6   1  15       34.94       29.17     13.04 o 
  -5   1  15      101.44       90.97     17.63 o 
  -4   1  15      107.56      119.77     16.90 o 
  -3   1  15       22.07       25.52     11.87 o 
  -2   1  15       23.02       25.63     13.68 o 
  -1   1  15      140.03      149.99     20.43 o 
   0   1  15       89.34       80.19     17.64 o 
   1   1  15        2.16       20.05     17.71 o 
   3   1  15        1.36       -8.80     21.49 o 
   4   1  15       58.50       62.35     37.18 o 
   5   1  15      227.48      323.11     63.91 o 
 -10   2  15      665.45      806.95     66.12 o 
  -9   2  15      244.37      246.45     29.50 o 
  -8   2  15        0.85       -2.72     13.29 o 
  -7   2  15        6.68       29.76     13.52 o 
  -6   2  15        0.19        5.21     11.52 o 
  -5   2  15       49.95       40.60     13.45 o 
  -4   2  15       39.24       11.45     13.17 o 
  -3   2  15      429.33      399.44     29.86 o 
  -2   2  15        8.96       21.93     13.67 o 
  -1   2  15       30.66       44.75     15.09 o 
   0   2  15      676.52      574.51     33.38 o 
   1   2  15        1.10        8.74     12.51 o 
   2   2  15       92.77      159.24     48.75 o 
   3   2  15        4.34       11.60     17.07 o 
   4   2  15       29.90       46.82     25.38 o 
   5   2  15      108.42      136.44     34.10 o 
 -10   3  15        1.16       -0.72     19.82 o 
  -9   3  15      115.11      156.84     25.44 o 
  -8   3  15       62.53       42.84     17.09 o 
  -7   3  15        1.94        7.06     11.79 o 
  -6   3  15      188.01      178.29     31.02 o 
  -5   3  15       61.57       74.32     18.17 o 
  -4   3  15       57.86       44.59     15.30 o 
  -3   3  15       21.89       32.28     14.83 o 
  -2   3  15      141.98      166.47     21.76 o 
  -1   3  15       18.98        7.16     12.67 o 
   0   3  15       80.33       97.37     30.94 o 
   1   3  15       11.88       -8.96     18.55 o 
   2   3  15       48.64       29.87     19.20 o 
   3   3  15      536.51      683.18     56.38 o 
   4   3  15       40.97       13.81     23.21 o 
   5   3  15       12.40       28.58     25.14 o 
 -10   4  15        4.11       -0.18     17.09 o 
  -9   4  15       35.72       81.13     23.49 o 
  -8   4  15       37.67       62.69     19.20 o 
  -7   4  15       29.66       13.14     24.37 o 
  -6   4  15       20.27       23.32     28.13 o 
  -5   4  15       15.47        7.81     13.54 o 
  -4   4  15      252.03      265.02     26.27 o 
  -3   4  15       80.43       93.22     24.93 o 
  -2   4  15      320.16      355.34     28.73 o 
  -1   4  15       10.71        9.54     15.30 o 
   0   4  15        0.06       -4.20     14.77 o 
   1   4  15        0.12       -9.66     13.09 o 
   2   4  15      314.39      258.56     33.37 o 
   3   4  15      135.41      154.48     33.08 o 
   4   4  15        7.96       11.63     22.62 o 
 -10   5  15      289.80      372.83     37.06 o 
  -9   5  15      590.34      716.43     54.15 o 
  -8   5  15        4.66        9.65     15.58 o 
  -7   5  15       27.82       18.97     17.42 o 
  -6   5  15      103.09       92.20     20.42 o 
  -5   5  15        5.42       -2.76     13.16 o 
  -4   5  15       16.79       28.89     14.47 o 
  -3   5  15      481.73      541.58     76.46 o 
  -2   5  15      450.51      457.65     40.62 o 
  -1   5  15       25.13        2.41     16.46 o 
   0   5  15        2.27       -6.02     14.25 o 
   1   5  15       22.92       -8.48     15.96 o 
   2   5  15       28.86       13.20     21.50 o 
   3   5  15        1.49      -15.93     19.71 o 
   4   5  15        0.65      -19.94     19.94 o 
 -10   6  15      397.17      506.51     41.00 o 
  -9   6  15      177.93      237.96     28.84 o 
  -8   6  15       97.32      109.48     30.02 o 
  -7   6  15        0.25        0.40     14.85 o 
  -6   6  15      210.68      161.09     28.97 o 
  -5   6  15      157.63      148.56     27.52 o 
  -4   6  15      119.16      187.76     34.55 o 
  -3   6  15      302.04      288.83     34.43 o 
  -2   6  15      104.55      134.91     25.64 o 
  -1   6  15        5.60      -13.32     13.32 o 
   0   6  15       86.08      112.52     25.25 o 
   1   6  15       31.58       23.05     16.76 o 
   2   6  15      101.88       73.98     30.30 o 
   3   6  15       36.26       87.52     28.52 o 
   4   6  15      424.93      526.99     53.83 o 
  -9   7  15      372.62      513.26     56.44 o 
  -8   7  15       36.81       43.88     36.44 o 
  -7   7  15      124.84       86.96     25.83 o 
  -6   7  15        0.91       -5.88     16.80 o 
  -5   7  15       22.44       -0.41     24.13 o 
  -4   7  15       86.16      115.59     26.18 o 
  -3   7  15        0.71      -14.86     14.86 o 
  -2   7  15       95.48      144.40     27.40 o 
  -1   7  15        1.73        6.21     15.73 o 
   0   7  15      316.95      232.58     32.50 o 
   1   7  15       11.92       -1.02     15.40 o 
   2   7  15      223.98      218.70     35.04 o 
   3   7  15       79.23       61.57     27.44 o 
   4   7  15       10.72      -19.31     20.06 o 
  -9   8  15      977.35     1071.23     67.06 o 
  -8   8  15       49.92       44.92     23.53 o 
  -7   8  15        4.40       -0.28     18.34 o 
  -6   8  15        1.00      -14.95     16.76 o 
  -5   8  15       26.97       23.23     20.66 o 
  -4   8  15      552.68      574.85     48.03 o 
  -3   8  15     1312.35     1309.61     62.41 o 
  -2   8  15     1723.85     1840.32     72.62 o 
  -1   8  15      851.65      892.59     56.05 o 
   0   8  15       53.07        2.04     34.58 o 
   1   8  15        1.12        9.08     16.98 o 
   2   8  15       38.56       33.46     19.24 o 
   3   8  15      142.76      133.66     32.59 o 
   4   8  15       15.05       24.58     24.37 o 
  -9   9  15       13.73       -1.66     21.75 o 
  -8   9  15      544.11      718.30    110.91 o 
  -7   9  15       31.72       14.99     20.25 o 
  -6   9  15       47.85       22.73     38.69 o 
  -5   9  15       69.27       14.69     18.22 o 
  -4   9  15       58.96       56.02     21.75 o 
  -3   9  15     1338.98     1361.23     91.05 o 
  -2   9  15     2834.66     2857.36     91.32 o 
  -1   9  15     1038.00      935.70     59.80 o 
   0   9  15      974.49      980.29     63.98 o 
   1   9  15       23.30       48.06     20.96 o 
   2   9  15      298.23      267.48     51.91 o 
   3   9  15      104.08       67.34     43.49 o 
  -8  10  15        0.51       -7.43     20.71 o 
  -7  10  15      130.78       74.64     29.04 o 
  -6  10  15      246.86      287.70     39.19 o 
  -5  10  15      204.51      223.07     34.64 o 
  -4  10  15      358.98      356.81     41.07 o 
  -3  10  15      729.39      810.53     55.17 o 
  -2  10  15      536.59      495.57     52.79 o 
  -1  10  15        4.55       27.74     25.85 o 
   0  10  15        1.88       11.32     17.50 o 
   1  10  15        5.11       24.67     19.66 o 
   2  10  15       64.52       62.57     32.97 o 
   3  10  15        0.75       47.56     36.20 o 
  -8  11  15       72.32       65.86     26.34 o 
  -7  11  15       61.41       50.99     26.01 o 
  -6  11  15      204.56      190.70     32.90 o 
  -5  11  15       23.83       26.38     20.07 o 
  -4  11  15       23.65       29.23     20.48 o 
  -3  11  15       78.69       61.27     23.16 o 
  -2  11  15        0.02        2.76     29.25 o 
  -1  11  15      196.11      222.81     34.20 o 
   0  11  15      166.38      115.57     27.69 o 
   1  11  15      103.38      110.24     40.20 o 
   2  11  15       42.17       32.06     29.74 o 
  -7  12  15       69.02      122.22     45.07 o 
  -6  12  15       19.02       29.48     30.69 o 
  -5  12  15        1.82       23.87     20.66 o 
  -4  12  15        7.76       33.06     20.30 o 
  -3  12  15       27.47       19.44     19.77 o 
  -2  12  15       94.40       81.30     24.64 o 
  -1  12  15       97.39       87.85     27.88 o 
   0  12  15       85.37      113.28     27.38 o 
   1  12  15        0.00       12.20     17.95 o 
   2  12  15        7.30       -2.46     29.11 o 
  -7  13  15       38.05       33.01     22.10 o 
  -6  13  15       74.08       79.33     36.93 o 
  -5  13  15      160.97      169.74     33.01 o 
  -4  13  15        0.40       -1.72     51.28 o 
  -3  13  15      701.21      680.63     60.47 o 
  -2  13  15      548.35      632.51     52.23 o 
  -1  13  15      251.07      251.86     37.56 o 
   0  13  15      482.23      578.79     50.86 o 
   1  13  15       32.79       37.70     21.46 o 
  -6  14  15       12.22       10.61     20.96 o 
  -5  14  15        8.10       26.32     23.90 o 
  -4  14  15       17.06       -3.93     18.66 o 
  -3  14  15        1.22       -9.88     19.43 o 
  -2  14  15        6.51        4.35     18.48 o 
  -1  14  15       51.86       40.66     23.31 o 
   0  14  15       42.56       73.35     27.29 o 
  -5  15  15       25.79       50.55     23.82 o 
  -4  15  15        1.07      -12.45     19.54 o 
  -3  15  15       23.42       25.35     20.28 o 
  -2  15  15      575.28      528.12     50.95 o 
  -1  15  15      481.69      536.78     51.31 o 
  -9   0  16       83.08       62.64     36.76 o 
  -8   0  16     1402.61     1512.63     93.72 o 
  -7   0  16      393.62      454.50     42.60 o 
  -6   0  16        9.51      -10.30     16.52 o 
  -5   0  16       78.58       54.67     57.91 o 
  -4   0  16       14.08      -10.17     20.90 o 
  -3   0  16       48.27       15.78     20.34 o 
  -2   0  16      128.14       98.91     34.58 o 
  -1   0  16      108.39       81.37     32.55 o 
   0   0  16        7.92      -19.71     19.71 o 
   1   0  16        5.57       -0.49     24.48 o 
   3   0  16        0.08       -7.37     35.07 o 
  -9   1  16      101.60       67.28     21.52 o 
  -8   1  16      163.43      242.76     25.40 o 
  -7   1  16        2.50       -9.22     12.51 o 
  -6   1  16      251.00      262.19     28.25 o 
  -5   1  16      676.23      654.30     43.31 o 
  -4   1  16       76.82      112.91     21.54 o 
  -3   1  16        0.73       -0.23     13.17 o 
  -2   1  16        0.07      -10.15     15.23 o 
  -1   1  16      186.81      157.42     49.74 o 
   0   1  16      126.42      186.64     28.70 o 
   1   1  16       66.89       80.14     22.67 o 
   2   1  16      133.45      205.33     42.15 o 
   3   1  16        2.40        0.21     33.32 o 
  -9   2  16        0.29       12.80     18.20 o 
  -8   2  16       76.27       80.91     28.91 o 
  -7   2  16       89.05       97.16     21.01 o 
  -6   2  16       25.52       45.35     17.35 o 
  -5   2  16        0.87        8.65     14.76 o 
  -4   2  16       69.79       77.57     18.97 o 
  -3   2  16       19.33       41.35     15.26 o 
  -2   2  16       16.28       19.93     13.91 o 
  -1   2  16       61.14       32.18     14.85 o 
   0   2  16        6.70       32.06     25.46 o 
   1   2  16        0.53       19.78     22.59 o 
   3   2  16        3.22      -12.35     36.90 o 
  -9   3  16      510.94      684.83     44.73 o 
  -8   3  16      234.47      248.85     29.40 o 
  -7   3  16       34.77       52.60     25.78 o 
  -6   3  16       57.22       42.35     17.31 o 
  -5   3  16      277.57      300.48     38.85 o 
  -4   3  16        0.89        2.34     18.01 o 
  -3   3  16      143.94      154.07     22.38 o 
  -2   3  16      295.94      300.30     28.01 o 
  -1   3  16        4.09        4.09     15.54 o 
   0   3  16       88.78       99.31     23.66 o 
   1   3  16      119.78      146.96     38.93 o 
   3   3  16      359.48      685.57     93.37 o 
  -9   4  16      624.27      715.27     45.66 o 
  -8   4  16        6.52       -8.47     15.91 o 
  -7   4  16      762.19      892.25     46.14 o 
  -6   4  16        0.54      -12.38     13.38 o 
  -5   4  16      280.35      279.62     28.42 o 
  -4   4  16        1.48        3.07     14.17 o 
  -3   4  16       26.87       45.65     19.97 o 
  -2   4  16        4.72      -15.29     15.29 o 
  -1   4  16        3.53        2.87     15.15 o 
   0   4  16        1.93       35.01     18.50 o 
   1   4  16      198.26      203.76     44.79 o 
   3   4  16        8.76       -0.84     39.77 o 
  -9   5  16       66.01       79.49     22.78 o 
  -8   5  16       14.57       20.65     19.33 o 
  -7   5  16        4.85      -14.37     14.37 o 
  -6   5  16        4.08        0.22     19.14 o 
  -5   5  16       41.91       41.86     22.02 o 
  -4   5  16      127.59      200.76     57.14 o 
  -3   5  16      165.37      189.55     31.07 o 
  -2   5  16      209.27      274.25     35.33 o 
  -1   5  16        1.37       -8.95     16.22 o 
   0   5  16        7.11        2.76     16.09 o 
   1   5  16       59.15       65.23     22.32 o 
   2   5  16        3.61       20.34     25.53 o 
   3   5  16       62.00       80.17     29.12 o 
  -8   6  16       13.24       26.42     23.54 o 
  -7   6  16       66.37       55.80     26.24 o 
  -6   6  16       21.06       28.52     21.47 o 
  -5   6  16       68.46       74.47     25.42 o 
  -4   6  16        7.24       26.64     38.34 o 
  -3   6  16       49.93       44.16     21.05 o 
  -2   6  16       24.40       39.83     21.68 o 
  -1   6  16      101.31       59.27     21.86 o 
   0   6  16       15.59       20.69     18.25 o 
   1   6  16       40.19       49.19     22.43 o 
   2   6  16        2.93       21.47     26.24 o 
  -8   7  16      152.35      196.22     38.34 o 
  -7   7  16       41.08       25.75     21.72 o 
  -6   7  16        0.19        3.85     20.20 o 
  -5   7  16        0.33       -0.03     18.45 o 
  -4   7  16       12.17       24.19     27.04 o 
  -3   7  16        0.01       -1.41     18.21 o 
  -2   7  16       44.11       52.01     21.33 o 
  -1   7  16       29.26       32.48     20.03 o 
   0   7  16      238.53      191.32     31.40 o 
   1   7  16       40.82       91.00     25.96 o 
   2   7  16      145.23      101.79     38.58 o 
  -8   8  16      169.30      244.14     39.78 o 
  -7   8  16      112.32      145.36     32.62 o 
  -6   8  16       12.12       -1.35     18.45 o 
  -5   8  16      136.44      100.81     28.26 o 
  -4   8  16       25.78       16.14     21.13 o 
  -3   8  16      149.43      156.13     29.89 o 
  -2   8  16      230.85      279.05     44.19 o 
  -1   8  16       68.77       67.44     23.06 o 
   0   8  16        1.28      -11.36     15.48 o 
   1   8  16      268.52      259.17     36.36 o 
   2   8  16       40.85       31.57     29.46 o 
  -7   9  16      316.31      419.42     47.22 o 
  -6   9  16        7.32       -1.40     19.85 o 
  -5   9  16       72.07       22.18     21.31 o 
  -4   9  16       42.96       13.44     21.01 o 
  -3   9  16      267.99      244.86    104.42 o 
  -2   9  16       24.69       -8.53     18.10 o 
  -1   9  16       16.10        1.67     18.58 o 
   0   9  16      517.93      546.12     48.78 o 
   1   9  16       26.73       20.94     21.12 o 
  -7  10  16       44.12        1.61     53.84 o 
  -6  10  16        7.81       -4.38     19.80 o 
  -5  10  16       29.31       66.78     30.69 o 
  -4  10  16      190.94      233.49     60.40 o 
  -3  10  16      171.98      167.22     33.29 o 
  -2  10  16      498.14      457.97     46.34 o 
  -1  10  16      352.39      293.86     39.11 o 
   0  10  16       28.33       47.35     23.38 o 
   1  10  16        2.31        4.24     18.88 o 
  -6  11  16       91.00      115.00     48.86 o 
  -5  11  16      244.79      262.65     39.73 o 
  -4  11  16        3.79       -5.04     20.21 o 
  -3  11  16        7.40       -0.66     19.16 o 
  -2  11  16        0.27       17.40     21.60 o 
  -1  11  16       60.70       62.96     24.69 o 
   0  11  16       33.97       77.45     49.88 o 
  -5  12  16      265.57      291.22     41.34 o 
  -4  12  16       86.70       29.72     22.64 o 
  -3  12  16      177.09      143.58     31.74 o 
  -2  12  16      306.31      289.65     39.36 o 
  -1  12  16      529.19      527.67     50.11 o 
  -3  13  16       12.94      -14.87     23.18 o 
  -8   1  17      152.73      135.03     24.94 o 
  -7   1  17       47.61       61.90     21.32 o 
  -6   1  17      339.31      327.97     32.92 o 
  -5   1  17       25.36       14.05     19.09 o 
  -4   1  17       22.44       32.23     23.11 o 
  -3   1  17      119.33      118.12     27.20 o 
  -2   1  17       17.72       -2.81     17.47 o 
  -1   1  17        0.09       -4.62     17.57 o 
   0   1  17       27.85      -20.97     20.97 o 
   1   1  17       33.46       15.71     28.90 o 
  -7   2  17        0.70       16.11     17.23 o 
  -6   2  17       21.68       45.10     19.14 o 
  -5   2  17      245.69      231.30     45.70 o 
  -4   2  17      207.26      269.96     29.88 o 
  -3   2  17        0.01       38.22     19.50 o 
  -2   2  17       80.70      128.93     40.27 o 
  -1   2  17        5.54       -5.19     24.83 o 
   0   2  17       47.16       19.29     27.29 o 
   1   2  17      127.51      168.71     42.79 o 
  -7   3  17       22.44       -4.44     23.24 o 
  -6   3  17       36.92       42.19     17.82 o 
  -5   3  17        5.95       -7.80     15.56 o 
  -4   3  17       10.26       -0.86     23.29 o 
  -3   3  17       34.37       41.90     22.55 o 
  -2   3  17        5.70      -23.64     23.64 o 
  -1   3  17      105.55       55.98     31.50 o 
   0   3  17       19.05      -20.41     20.41 o 
   1   3  17      132.14       79.62     35.71 o 
  -7   4  17        1.29        3.47     16.04 o 
  -6   4  17      284.98      301.97     80.88 o 
  -5   4  17        2.46       -5.30     18.61 o 
  -4   4  17       58.80       72.53     24.67 o 
  -3   4  17       53.50       88.71     25.67 o 
  -2   4  17        0.07      -15.66     15.66 o 
  -1   4  17       43.59       21.27     20.52 o 
   0   4  17        5.12       -3.72     22.10 o 
   1   4  17       26.21       73.31     35.14 o 
  -7   5  17       56.40       32.04     24.74 o 
  -6   5  17      138.55      158.15     31.61 o 
  -5   5  17      183.41      286.88     73.83 o 
  -4   5  17      218.84      216.24     34.11 o 
  -3   5  17       41.69       20.34     21.65 o 
  -2   5  17       94.45       89.77     35.50 o 
  -1   5  17      192.96      203.69     33.24 o 
   0   5  17      327.83      343.91     69.06 o 
  -6   6  17        0.00      -15.43     19.47 o 
  -5   6  17        3.38        9.34     21.75 o 
  -4   6  17       33.06       58.59     24.36 o 
  -3   6  17        1.54       -0.59     28.62 o 
  -2   6  17       94.33      156.12     30.29 o 
  -1   6  17      236.72      333.80     71.24 o 
   0   6  17       10.63       11.29     25.04 o 
  -6   7  17       24.51       32.71     26.03 o 
  -5   7  17       67.71       76.15     45.46 o 
  -4   7  17      401.26      590.62     52.50 o 
  -3   7  17      204.28      214.27     35.00 o 
  -2   7  17      244.85      202.86     33.90 o 
  -1   7  17      215.36      222.25     35.84 o 
   0   7  17        4.53        0.22     19.22 o 
  -5   8  17      203.41      244.98     44.65 o 
  -4   8  17       56.55       80.79     27.65 o 
  -3   8  17       29.86       31.35     23.06 o 
  -2   8  17      939.22      941.56     60.10 o 
  -1   8  17      729.11      801.84     60.82 o 
  -4   9  17      319.24      338.82     44.21 o 
  -3   9  17      447.34      526.44     51.09 o 
  -2   9  17      341.82      324.32     40.93 o 
  -4   0  18      363.32      601.11     71.83 o 
  -3   0  18       18.68       -7.79     27.85 o 
  -4   1  18      474.72      492.99     48.08 o 
  -3   1  18      897.51      974.85     59.81 o 
  -3   2  18        6.61      -20.48     27.01 o 
                                                 
